# Supplementary material for: Clinical Characterization and Genomic Analysis of Samples from COVID-19 Breakthrough Infections during the Second Wave among the Various States of India
Source: Viruses. 2021 Sep 7;13(9):1782. doi: 10.3390/v13091782 (PMC8472862; doi:10.3390/v13091782)
Supplement: Supplementary file 1 [file viruses-13-01782-s001.zip]

Archive with 1 entries (1 files):
- viruses-1313347-supplementary.xlsx
