# Supplementary material for: Clinical Characterization and Genomic Analysis of Samples from COVID-19 Breakthrough Infections during the Second Wave among the Various States of India
Source: Viruses. 2021 Sep 7;13(9):1782. doi: 10.3390/v13091782 (PMC8472862; doi:10.3390/v13091782)
Supplement: Supplementary file 1 [file viruses-13-01782-s001.zip › viruses-1313347-supplementary.xlsx]

## Sheet: Sheet1
Case No.	Name of VRDL	Region (North/South/East/West/Central India)	Age (Y/M)	Gender(M/F/T)	State	Infected earlier	Time between earlier infection and first dose of vaccination	Received COVID-19 Vaccine (Covaxin/Covishield/others-mention name)	No. of doses received (1/2)	Date of dose 1	Date of dose 2	Gap between two doses	Type of sample (NP swab/Throat swab/BAL/ET Aspirate	Type of test (Molecular/ RAT)	Collection date	Symptomatic/Asymptomatic	Contact of a lab confirmed case(yes/No) (Optional)	Date of onset of first symptom (Optional)	Duration of breakthrough onset of symptoms from first dose	Duration of breakthrough onset of symptoms from second dose	Cough	Sore throat	Fever	Loss of smell	Loss of taste	Diarrhea	Breathlessness	Other symptoms	Diabetes	Heart disease	Chronic lung disease	Chronic kidney disease	Obesity	Hypertension	Cancer	Any other	Hospitalized(Yes/No)	Hospital Name	Hospital District	Hospital State	Hospitalization Date	Sample ID	Total Reads	Relevant reads	Genome length	Genome % retrival	Clade	PANGO lineage	Percent Nucelotide similarity
1	GH THRISSUR	South	48	F	KERALA	NO	NA	COVIISHIELD	2	2021-01-16	2021-02-16	31	NP	RT-PCR	2021-03-05	Asymptomatic	YES	2021-03-05	48	17									Y								NO					MCl-21-H-3329	1282626	332772	18521	61.9369
2	GMC THRISSUR	South	50	M	KERALA	NO	NA	SINOPHARM	2	2021-01-15	2021-02-05	21	NP	RT-PCR	2021-05-06	Symptomatic	YES	2021-06-05	111	90			Y					Headache									YES	West fort	Thrissur	Kerala	12.05.2021	MCl-21-H-3331	2206184	2200225	29877	99.9131	G	B.1.617.2	99.9039
3	GMC THRISSUR	South	45	F	KERALA	NO	NA	SINOPHARM	2	2021-01-25	2021-02-15	21	NP	RT-PCR	2021-05-06	Symptomatic	YES	2021-06-05	101	80			Y					Headache									YES	West fort	Thrissur	Kerala	12.05.2021	MCl-21-H-3332	Not sequenced
4	GMC THRISSUR	South	24	M	KERALA	NO	NA	COVAXIN	2	2021-02-13	2021-03-17	32	TS	RT-PCR	2021-05-07	Symptomatic	NO	2021-07-05	83	51			Y					Headache									YES	Chest hospital	Thrissur	Kerala	7.05.2021	MCl-21-H-3333	1849902	1458312	29656	99.174	G	B.1.617.2	99.8685
5	GMC THRISSUR	South	25	F	KERALA	NO	NA	COVIISHIELD	2	2021-02-02	2021-03-10	36	TS	RT-PCR	2021-05-11	Symptomatic	YES	2021-11-05	98	62								Headache									YES	GMC, Thrissur	Thrissur	Kerala	12.05.2021	MCl-21-H-3336	Not sequenced
6	GMC THRISSUR	South	24	F	KERALA	NO	NA	COVIISHIELD	2	2021-02-27	2021-03-29	30	TS	RT-PCR	2021-05-15	Symptomatic	YES	14-05-2021	77	47	Y	Y	Y														YES	GMC, Thrissur	Thrissur	Kerala	15.05.2021	MCl-21-H-3337	1924360	1913180	29875	99.9064	G	B.1.617.2	99.8867
7	Seth G S Medical College and KEM Hospital Mumbai	West	32	M	MAHARASHTRA	NO	NA	COVIISHIELD	2	2021-01-15	2021-02-23	39	TS	RT-PCR	2021-04-15	Symptomatic	NO	2021-12-04	90	51	Y		Y					Bodyache									NO					MCL-21-H-2406	2000204	1962128	29888	99.9498	G	B.1.617.2	99.921
8	Seth G S Medical College and KEM Hospital Mumbai	West	34	M	MAHARASHTRA	NO	NA	COVIISHIELD	2	2021-02-16	2021-03-19	31	TS	RT-PCR	2021-04-15	Symptomatic	YES	2021-11-04	58	27	Y													Y			NO					MCL-21-H-2408	1845312	1826969	29776	99.5753	G	B.1.617.1	99.9136
9	Seth G S Medical College and KEM Hospital Mumbai	West	24	F	MAHARASHTRA	NO	NA	COVIISHIELD	2	2021-02-06	2021-03-06	28	TS	RT-PCR	2021-04-15	Symptomatic	NO	2021-10-05	68	40	Y							Bodyache									YES	Seven hills	Andheri		14.05.2021	MCL-21-H-2409	2107340	1777791	29537	98.776	G	B.1.617.1
10	Seth G S Medical College and KEM Hospital Mumbai	West	27	M	MAHARASHTRA	NO	NA	COVIISHIELD	2	2021-01-27	2021-02-28	32	TS	RT-PCR	2021-04-16	Symptomatic	NO	2021-12-04	79	47		Y	Y														NO					MCL-21-H-2411	1903924	1802018	21399	71.5614
11	Seth G S Medical College and KEM Hospital Mumbai	West	30	M	MAHARASHTRA	NO	NA	COVIISHIELD	2	2021-02-18	2021-03-18	28	TS	RT-PCR	2021-04-16	Asymptomatic	YES	16-04-2021	57	29																	NO					MCL-21-H-2412	1846222	1523720	29518	98.7125	G	B.1.617.1
12	Seth G S Medical College and KEM Hospital Mumbai	West	27	F	MAHARASHTRA	NO	NA	COVIISHIELD	2	2021-02-18	2021-03-16	26	TS	RT-PCR	2021-04-16	Symptomatic	NO	14-04-2021	57	31		Y						Bodyache									YES	Police covid center	Mumbai		21.04.2021	MCL-21-H-2413	2214846	2200989	29878	99.9164	G	B.1.617.1	99.9141
13	Seth G S Medical College and KEM Hospital Mumbai	West	28	F	MAHARASHTRA	NO	NA	COVIISHIELD	2	2021-02-24	2021-03-24	28	TS	RT-PCR	2021-04-17	Symptomatic	YES	16-04-2021	52	24			Y			Y											NO					MCL-21-H-2414	1995628	1969520	29886	99.9431	G	B.1.617.2	99.9073
14	Seth G S Medical College and KEM Hospital Mumbai	West	48	F	MAHARASHTRA	NO	NA	COVIISHIELD	2	2021-02-01	2021-04-03	61	TS	RT-PCR	2021-04-17	Symptomatic	YES	16-04-2021	75	14	Y	Y	Y					Bodyache									NO					MCL-21-H-2415	Not sequenced
15	Seth G S Medical College and KEM Hospital Mumbai	West	27	M	MAHARASHTRA	NO	NA	COVIISHIELD	2	2021-01-17	2021-03-14	56	NS	RT-PCR	2021-04-18	Symptomatic	NO	17-04-2021	91	35	Y		Y														YES	Seven hills	Andheri		18.04.2021	MCL-21-H-2416	2048898	1800477	29646	99.1406	G	B.1.617.2	99.917
16	Seth G S Medical College and KEM Hospital Mumbai	West	43	M	MAHARASHTRA	NO	NA	COVIISHIELD	2	2021-01-23	2021-02-21	29	TS	RT-PCR	2021-04-18	Symptomatic	NO	18-04-2021	85	56			Y														NO					MCL-21-H-2417	Not sequenced
17	Seth G S Medical College and KEM Hospital Mumbai	West	29	M	MAHARASHTRA	NO	NA	COVIISHIELD	2	2021-01-25	2021-02-23	29	TS	RT-PCR	2021-04-10	Symptomatic	NO	2021-08-04	75	46			Y					Bodyache									YES	KEM	Mumbai		12.04.2021	MCL-21-H-2418	Not sequenced
18	Seth G S Medical College and KEM Hospital Mumbai	West	46	M	MAHARASHTRA	NO	NA	COVIISHIELD	2	2021-02-12	2021-03-16	32	TS	RT-PCR	2021-04-19	Symptomatic	YES	19-04-2021	66	34						Y											NO					MCL-21-H-2419	1059712	1024907	29662	99.1941	G	B.1.617.1	99.8834
19	Seth G S Medical College and KEM Hospital Mumbai	West	32	F	MAHARASHTRA	NO	NA	COVIISHIELD	2	2021-01-24	2021-02-25	32	TS	RT-PCR	2021-04-18	Symptomatic	YES	17-04-2021	84	52								Bodyache									NO					MCL-21-H-2420	1584206	1160365	19780	66.1472
20	Seth G S Medical College and KEM Hospital Mumbai	West	26	F	MAHARASHTRA	NO	NA	COVIISHIELD	2	2021-01-26	2021-03-23	56	TS	RT-PCR	2021-04-19	Symptomatic	YES	16-04-2021	83	27			Y					Bodyache								hyperthyroid	YES	KEM	Mumbai		19.04.2021	MCL-21-H-2421	2754794	2724404	29875	99.9064	G	B.1.617.2	99.9142
21	NIRTH, Jabalpur	Central	53	F	MADHYA PRADESH	NO	NA	COVIISHIELD	1	2021-04-05	nil		TS	RT-PCR	2021-04-14	Symptomatic	NO	2021-07-04	9	NA			Y					Bodyache									No					MCL-21-H-5093	1373480	1273514	29867	99.8796	GR	B.1.1.7	99.8833
22	NIRTH, Jabalpur	Central	57	M	MADHYA PRADESH	NO	NA	COVIISHIELD	1	2021-03-22	nil		TS	RT-PCR	2021-04-15	Symptomatic	NO	14-04-2021	24	NA	Y	Y	Y														No					MCL-21-H-5094	2177830	2139450	29890	99.9565	G	B.1.617.1	99.9211
23	NIRTH, Jabalpur	Central	37	M	MADHYA PRADESH	NO	NA	COVIISHIELD	2	2021-01-17	2021-02-17	31	TS	RT-PCR	2021-04-17	Symptomatic	NO	17-04-2021	90	59	Y		Y														No					MCL-21-H-5095	597898	582903	29746	99.475	G	B.1.617.2	99.9069
24	NIRTH, Jabalpur	Central	59	M	MADHYA PRADESH	NO	NA	COVIISHIELD	1	2021-03-24	nil		TS	RT-PCR	2021-04-18	Symptomatic	YES	16-04-2021	25	NA	Y		Y	Y	Y			Bodyache									NO					MCL-21-H-5096	1499434	1397413	29706	99.3412	G	B.1.617.2
25	NIRTH, Jabalpur	Central	65	M	MADHYA PRADESH	NO	NA	COVAXIN	1	2021-03-17	nil		TS	RT-PCR	2021-04-24	Symptomatic	YES	20-04-2021	38	NA	Y								Y								YES	GMC, Balaghat	Balaghat		27.04.2021	MCL-21-H-5099	1754184	1735586	29874	99.903	G	B.1.617.2	99.8798
26	NIRTH, Jabalpur	Central	60	F	MADHYA PRADESH	NO	NA	COVIISHIELD	1	44249	nil		TS	RT-PCR	44310	Symptomatic	YES	24-04-2021	61	NA	Y		Y					Weakness									No					MCL-21-H-5101	2019986	1978411	29868	99.883	G	B.1.617.2	99.8902
27	NIRTH, Jabalpur	Central	30	F	MADHYA PRADESH	NO	NA	COVIISHIELD	2	44252	44285	33	TS	RT-PCR	44310	Symptomatic	YES	23-04-2021	58	25	Y		Y														NO					MCL-21-H-5118	1295160	1282302	29756	99.5084	G	B.1.617.2	99.9035
28	NIRTH, Jabalpur	Central	53	F	MADHYA PRADESH	NO	NA	COVIISHIELD	1	44263	nil		TS	RT-PCR	44311	Asymptomatic	NO	24-04-2021	48	NA	Y		Y											Y			NO					MCL-21-H-5102	1925070	1903713	29779	99.5853	G	B.1.617.2	99.9002
29	NIRTH, Jabalpur	Central	51	M	MADHYA PRADESH	NO	NA	COVIISHIELD	1	44300	nil		TS	RT-PCR	44314	Asymptomatic	NO	28-04-2021	14	NA																	NO					MCL-21-H-5105	2055486	2027660	29846	99.8094	G	B.1.617.2	99.89
30	NIRTH, Jabalpur	Central	71	M	MADHYA PRADESH	NO	NA	COVIISHIELD	2	44263	44300	37	TS	RT-PCR	44324	Symptomatic	NO	44232	61	24			Y														No					MCL-21-H-5110	2268696	2218755	29847	99.8127	G	B.1.617.2
31	NIRTH, Jabalpur	Central	70	F	MADHYA PRADESH	NO	NA	COVIISHIELD	2	44263	44300	37	TS	RT-PCR	44324	Symptomatic	NO	44352	61	24	Y		Y														No					MCL-21-H-5111	1079036	1047983	29864	99.8696	G	B.1.617.2	99.8969
32	NIRTH, Jabalpur	Central	52	M	MADHYA PRADESH	NO	NA	COVIISHIELD	1	44311	nil		TS	RT-PCR	44334	Symptomatic	NO	15-05-2021	23	NA			Y														No					MCL-21-H-5112	2274286	2264794	29842	99.796	G	B.1.617.2	99.9004
33	NIRTH, Jabalpur	Central	82	M	MADHYA PRADESH	NO	NA	COVIISHIELD	1	44275	nil		TS	RT-PCR	44338	Symptomatic	NO	22-05-2021	63	NA	Y																NO					Not received	Not sequenced
34	BJMC, Ahmadabad	West	61	M	Gujarat	No	NA	COVISHIELD	2	44221	44248	27	NP & OP	RT-PCR	44306	Asymptomatic	YES	21-04-2021	85	58	N	N	Y	N	N	N	N	N	Y	N	N	N	N	Y	N	N	NO					MCl-21-H-3183	2717512	91691	29866	99.8763	G	B.1.617.2	99.8775
35	NIRTH, Jabalpur	Central	58	M	MADHYA PRADESH	NO	NA	COVIISHIELD	2	44221	44248	27	TS	RT-PCR	44292	Symptomatic	NO	44290	71	44			Y		Y			Bodyache									NO					MCl-21-H-3184	2288296	2191336	29898	99.9833	G	B.1.617.1
36	NIRTH, Jabalpur	Central	59	F	MADHYA PRADESH	NO	NA	COVIISHIELD	2	44221	44249	28	TS	RT-PCR	44292	Symptomatic	YES	31-03-2021	71	43						Y		Weakness									NO					MCl-21-H-3185	3487528	6677	29847	99.8127	G	B.1.617.2	99.8944
37	NIRTH, Jabalpur	Central	57	M	MADHYA PRADESH	NO	NA	COVIISHIELD	2	44221	44255	34	TS	RT-PCR	44291	Symptomatic	YES	44290	70	36						Y											NO					MCL-21-H-5115	2034144	2028327	29861	99.8595	G	B.1.617.2	99.9012
38	NIRTH, Jabalpur	Central	52	M	MADHYA PRADESH	NO	NA	COVIISHIELD	2	44221	44249	28	TS	RT-PCR	44312	Asymptomatic	NO	26-04-2021	91	63	Y																NO					MCL-21-H-5116	2173962	2156444	29771	99.5586	G	B.1.617.2	99.8799
39	BJ Medical College Ahmedabad	West	55	F	Gujarat	No	NA	COVISHIELD	2	44219	44253	34	NP & OP	RT-PCR	44305	Symptomatic	Yes	18-04-2021	86	52	Y	Y	Y	Y	Y	N	Y	Weakness	N	N	N	N	Y	Y	N	N	Yes	Singar Sub District Hospital	Ahmadabad	Gujrat	19.04.2021	MCl-21-H-3184	Not sequenced
40	BJ Medical College Ahmedabad	West	60	M	Gujarat	No	NA	COVISHIELD	2	2021-01-16	2021-02-15	30	NP & OP	RT-PCR	2021-04-20	Symptomatic	No	17-04-2021	94	64	Y	N	Y	N	N	N	N	N	N	N	N	N	N	Y	N	N	NO					MCl-21-H-3185	3487528	6677	29847	99.8127	G	B.1.617.2	99.8944
41	BJ Medical College Ahmedabad	West	38	F	Gujarat	No	NA	COVISHIELD	2	2021-02-08	2021-03-10	30	NP & OP	RT-PCR	2021-04-21	Symptomatic	No	19-04-2021	72	42	Y	Y	Y	N	N	N	N	N	N	N	N	N	N	N	N	Thyroid	NO					MCl-21-H-3187	Not sequenced
42	BJ Medical College Ahmedabad	West	21	M	Gujarat	No	NA	COVISHIELD	2	2021-02-13	2021-03-13	28	NP & OP	RT-PCR	2021-04-21	Symptomatic	Yes	19-04-2021	67	39	N	Y	Y	Y	Y	N	N	Cold	N	N	N	N	N	N	N	N	NO					MCl-21-H-3188	Not sequenced
43	BJ Medical College Ahmedabad	West	41	F	Gujarat	No	NA	COVISHIELD	2	2021-02-03	2021-03-03	28	NP & OP	RT-PCR	2021-04-21	Symptomatic	Yes	20-04-2021	77	49	Y	Y	N	N	N	N	N	Cold	N	N	N	N	Y	N	N	N	NO					MCl-21-H-3189	2602820	183	12253	40.9758
44	BJ Medical College Ahmedabad	West	56	F	Gujarat	No	NA	COVISHIELD	2	2021-01-28	2021-02-25	28	NP & OP	RT-PCR	2021-04-23	Symptomatic	Yes	22-04-2021	85	57	N	N	Y	N	N	N	N	Headache	N	N	N	N	N	N	N	Thyroid	NO					MCl-21-H-3190	4302252	723	18196	60.8501
45	BJ Medical College Ahmedabad	West	41	F	Gujarat	No	NA	COVISHIELD	2	2021-02-21	2021-03-14	21	NP & OP	RT-PCR	2021-04-26	Symptomatic	Yes	24-04-2021	64	43	N	Y	Y	Y	N	N	N	Weakness and bodyache	N	N	N	N	N	N	N	N	No					MCl-21-H-3192	3875360	14227	29860	99.8562	G	B.1.617.2	99.8911
46	BJ Medical College Ahmedabad	West	47	M	Gujarat	No	NA	COVISHIELD	2	2021-01-29	2021-02-23	25	NP & OP	RT-PCR	2021-04-26	Symptomatic	Yes	24-04-2021	87	62	Y	N	Y	N	Y	N	N	Weakness, bodyache	N	N	N	N	N	N	N	Thyroid	NO					MCl-21-H-3193	2942536	15130	29854	99.8361	G	B.1.617.2	99.8808
47	BJ Medical College Ahmedabad	West	31	M	Gujarat	No	NA	COVISHIELD	2	2021-02-17	2021-03-17	28	NP & OP	RT-PCR	2021-04-29	Asymptomatic	Yes	2021-02-05	71	43	Y	Y	N	N	N	N	N	Cold	Information not available	Information not available	Information not available	Information not available	Information not available	Information not available	Information not available	Information not available	NO					MCl-21-H-3194	2731656	1571435	29897	99.9799	G	B.1.617.2	99.8196
48	BJ Medical College Ahmedabad	West	22	M	Gujarat	No	NA	COVISHIELD	2	2021-02-26	2021-04-29	62	NP & OP	RT-PCR	2021-04-29	Symptomatic	Yes	28-04-2021	62	0	Y	N	Y	Y	N	N	Y	Cold	N	N	N	N	N	N	N	N	NO					MCl-21-H-3195	Not sequenced
49	BJ Medical College Ahmedabad	West	43	M	Gujarat	No	NA	COVISHIELD	2	2021-01-16	2021-02-15	30	NP & OP	RT-PCR	2021-04-05	Symptomatic	Yes	2021-01-05	79	49	Y	N	N	N	N	N	N	N	N	N	N	N	N	N	N	N	NO					MCl-21-H-3196	2933384	318130	29867	99.8796	G	B.1.617.2	99.9013
50	BJ Medical College Ahmedabad	West	24	F	Gujarat	No	NA	COVISHIELD	2	2021-02-12	2021-03-19	35	NP & OP	RT-PCR	2021-05-05	Symptomatic	Yes	2021-02-05	82	47	N	N	Y	N	N	N	N	Cold	N	N	N	N	N	N	N	N	NO					MCl-21-H-3197	3285488	15402	29858	99.8495	G	B.1.617.2	99.8671
51	BJ Medical College Ahmedabad	West	33	M	Gujarat	NO	NA	COVISHIELD	2	2021-02-18	2021-03-18	28	NP & OP	RT-PCR	2021-05-10	Asymptomatic	No	No symptoms	81	53	N	N	N	N	N	N	N	N	N	N	N	N	N	N	N	N	NO					MCl-21-H-3201	Not sequenced
52	BJ Medical College Ahmedabad	West	50	F	Gujarat	No	NA	COVISHIELD	2	2021-02-19	2021-03-19	28	NP & OP	RT-PCR	2021-05-09	Symptomatic	Yes	2021-09-05	79	51	N	N	Y	N	N	N	N	N	N	N	N	N	N	N	N	N	No					MCl-21-H-3198	3180028	114183	29887	99.9465	G	B.1.617.2	99.8672
53	Mysore Medical College	South	29	F	Karnataka	No	NA	COVISHIELD	2	2021-01-27	2021-02-27	31	NP & OP	RT-PCR	2021-05-01	Symptomatic	Yes	2021-10-05	94	63	Y	N	N	N	N	N	N	Headache, Bodyache, cold	N	N	N	N	N	N	N	N	Thyroid					MCL-21-H-4296	2064250	831282	28089	93.9337	G	B.1.617.2
54	Mysore Medical College	South	51	F	Karnataka	No	NA	COVISHIELD	2	2021-02-06	2021-03-09	31	NP & OP	RT-PCR	2021-05-16	Asymptomatic	Yes	NA	99	68	N	N	N	N	N	N	N	N	N	N	N	N	N	N	N	N	No					MCL-21-H-4297	2513244	2461876	29877	99.9131	G	B.1.617.2	99.8673
55	Mysore Medical College	South	24	M	Karnataka	No	NA	Covishield	2	2021-03-11	2021-04-12	32	NP & OP	RT-PCR	2021-05-01	Asymptomatic	N	NA	51	19	N	N	N	N	N	N	N	N	N	N	N	N	N	N	N	N	NO					MCL-21-H-4298	2085218	1933760	29759	99.5184	G	B.1.617.2
56	Mysore Medical College	South	61	F	Karnataka	No	NA	Covishield	2	2021-03-12	2021-04-28	47	NP & OP	RT-PCR	2021-05-01	Asymptomatic	N	NA	50	3	N	N	N	N	N	N	N	N	N	N	N	N	N	N	N	N	NO					MCL-21-H-4299	2593406	425480	28312	94.6795	G	B.1.617.2
57	Mysore Medical College	South	68	F	Karnataka	No	NA	Covishield	2	2021-03-11	2021-04-28	48	NP & OP	RT-PCR	2021-05-01	Symptomatic	Y	30-04-2021	51	3	N	N	Y	N	N	N	Y	N	N	N	N	N	N	N	N	Asthma	No					MCL-21-H-4300	2587538	2500342	29874	99.903	G	B.1.617.2	99.874
58	Mysore Medical College	South	66	M	Karnataka	No	NA	Covishield	2	2021-03-20	2021-04-24	35	NP & OP	RT-PCR	2021-05-01	Asymptomatic	N	NA	42	7	N	N	N	N	N	N	N	N	Y	N	N	N	N	N	N	N	No					MCL-21-H-4301	2223318	1840256	29710	99.3546	G	B.1.617.1	99.8903
59	Mysore Medical College	South	57	M	Karnataka	No	NA	Covishield	2	2021-02-16	2021-03-16	28	NP & OP	RT-PCR	2021-05-01	Symptomatic	N	25-04-2021	74	46	Y	Y	N	N	N	N	N	Cold	N	N	N	N	N	N	N	N	No					MCL-21-H-4302	3059096	2798009	29882	99.9298	G	B.1.617.2	99.8911
60	Mysore Medical College	South	63	F	Karnataka	No	NA	COVAXIN	2	2021-03-04	2021-04-19	46	NP & OP	RT-PCR	2021-05-01	Symptomatic	N	19-04-2021	58	12	Y	N	Y	N	N	N	N	N	Y	Y	N	N	N	Y	N	Thyroid	No					MCL-21-H-4303	Not sequenced
61	Mysore Medical College	South	46	M	Karnataka	No		Covishield	2	2021-03-11	2021-04-13	33	NP & OP	RT-PCR	2021-05-01	Symptomatic	N	20-05-2021	51	18	N	N	N	Y	Y	N	N	N	N	N	N	N	N	N	N	N	No					MCL-21-H-4304	2179866	1760634	29894	99.9699	G	B.1.617.2	99.8741
62	Mysore Medical College	South	43	M	Karnataka	No		Covishield	2	2021-02-18	2021-03-20	30	NP & OP	RT-PCR	2021-05-01	Symptomatic	Y	29-04-2021	72	42	N	N	N	N	N	N	N	headache	N	N	N	N	N	N	N	N	No					MCL-21-H-4305	2450722	1195056	29716	99.3746	G	B.1.617.2	99.8802
63	Mysore Medical College	South	65	M	Karnataka	No	NA	Covishield	2	2021-03-10	2021-04-20	41	NP & OP	RT-PCR	2021-05-01	Symptomatic	N	28-04-2021	52	11	Y	N	Y	N	N	N	Y	Pain in back	N	N	N	N	Y	Y	N	Wheezing attack	Yes	Mysore Medical Hospital	Mysore	Karnataka	2021-08-05	MCL-21-H-4307	Not sequenced
64	Mysore Medical College	South	68	M	Karnataka	No		Covishield	2	2021-03-17	2021-04-15	29	NP & OP	RT-PCR	2021-05-02	Symptomatic	Y	30-04-2021	46	17	Y	Y	Y	N	N	N	N	Body Pain	Y	N	N	N	N	N	N	N	No					MCL-21-H-4308	1875086	1680311	29741	99.4582	G	B.1.617.2
65	Mysore Medical College	South	45	F	Karnataka	No	NA	Covishield	2	2021-03-16	2021-04-30	45	NP & OP	RT-PCR	2021-05-02	Symptomatic	N	28-04-2021	47	2	N	Y	N	N	N	N	N	Running Nose and Headache	N	N	N	N	N	N	N	No	No					MCL-21-H-4309	2848194	2723102	29585	98.9366	G	B.1.617.2
66	Mysore Medical College	South	29	M	Karnataka	No	NA	Covishield	2	2021-03-01	2021-04-21	51	NP & OP	RT-PCR	2021-05-02	Symptomatic	Y	30-04-2021	62	11	Y	Y	N	N	Y	N	N	Body Pain	N							N						MCL-21-H-4314	1871748	1152095	29231	97.7527	G	B.1.617.2
67	GMC Amritsar	North	52	F	Punjab	No	NA	COVISHIELD	2	2021-01-16	2021-02-18	33	NP & OP	RT-PCR	2021-05-07	Symptomatic	Y	2021-05-05	111	78	Y	Y	Y	N	N	N	N	Cold congession running nose	N	N	N	N	N	N	N	Seasonal alergy bronchitis	NO					MCL-21-H-5206	2214822	2039370	29864	99.8696	G	B.1.617.2	99.874
68	GMC Amritsar	North	54	M	Punjab	No	NA	COVISHIELD	2	2021-01-24	2021-02-23	30	NP & OP	RT-PCR	2021-05-15	Symptomatic	Y	15-05-2021	111	81	Y	Y	Y	Y	Y	Y	N	Bodyache, cold	N	N	N	N	N	N	N	No	No					MCL-21-H-5207	Not sequenced
69	GMC Amritsar	North	52	F	Punjab	No	NA	COVISHIELD	2	2021-01-18	2021-02-26	39	NP & OP	RT-PCR	2021-05-15	Asymptomatic	No	27-03-2021	117	78	Y	Y	Y	N	Y	N	N	Myalgia	N	N	N	N	Y	Y	N	Autoimmune diseaseWegners Granulumatosus	No					MCL-21-H-5208	1947106	1882206	29660	99.1874	G	B.1.617.3	99.8799
70	GMC Amritsar	North	55	M	Punjab	No	NA	COVISHIELD	2	2021-01-16	2021-02-17	32	NP & OP	RT-PCR	2021-04-06	Symptomatic	No	2021-05-04	80	48	Y	Y	Y	N	N	N	N	Myalgia	Y	N	N	N	N	N	N	No	No					MCL-21-H-5209	Not sequenced
71	GMC Amritsar	North	25	M	Punjab	No	NA	COVISHIELD	2	2021-01-22	2021-02-22	31	NP & OP	RT-PCR	2021-04-13	Symptomatic	NO	2021-12-04	81	50	N	Y	Y	N	N	N	Y	Dizzyness, Pain in eye, redness in eyes	N	N	N	N	N	N	N	No	No					MCL-21-H-5210	2247280	1988804	29867	99.8796	GR	B.1.1.7	99.8842
72	GMC Amritsar	North	72	M	Punjab	No	NA	COVISHIELD	2	2021-02-03	2021-03-08	33	NP & OP	RT-PCR	2021-04-23	Yes	Yes	2021-11-04	79	46	Y	Y	Y	N	N	N	N	Malice, bodyache	N	Y	N	N	N	Y	N	Eyesn Nasal allergy	No					MCL-21-H-5211	3562186	3498087	29818	99.7157	G	B.1.617.2	99.8738
73	GMC Amritsar	North	72	F	Punjab	No	NA	COVISHIELD	2	2021-02-02	2021-03-03	29	NP & OP	RT-PCR	2021-04-23	Symptomatic	No	2021-10-04	80	51	N	N	Y	Y	N	N	N	Mayalgia	N	N	N	N	N	Y	N	N	No					MCL-21-H-5212	2174138	1988584	29890	99.9565	G	B.1.617.2	99.9013
74	GMC Amritsar	North	31	M	Punjab	Yes (15.09.2020)	131	COVISHIELD	2	2021-01-22	2021-02-19	28	NP & OP	RT-PCR	2021-04-07	Symptomatic	No	25-03-2021	75	47	Y	Y	Y	N	N	N	N	Bodyache, Mayalgia	N	N	N	N	N	N	N	N	Y	Amandeep Medicity Hospital	Amritsar	Punjab	29.03.2021	MCL-21-H-5213	1805402	868209	29345	98.134	GR	B.1.1.7
75	GMC Amritsar	North	53	F	Punjab	No	NA	COVISHIELD	1	2021-03-19	nil		NP & OP	RT-PCR	2021-03-29	Symptomatic	No	25-03-2021	10	NA	Y	Y	Y	N	N	N	Y	Bodyache, Mayalgia	N	N	N	N	Y	N	N	Asthma	Y	Amandeep Medicity Hospital	Amritsar	Punjab	29.03.2021	MCL-21-H-5215	1892456	1809605	29886	99.9431	GR	B.1.1.7	99.8809
76	GMC Amritsar	North	53	M	Punjab	No	NA	COVISHIELD	1	2021-03-19	nil		NP & OP	RT-PCR	2021-04-07	Symptomatic	No	24-03-2021	19	NA	N	Y	Y	N	N	N	N	Bodyache	Y	N	N	N	Y	Y	N	N	Y	Amandeep Medicity Hospital	Amritsar	Punjab	29.03.2021	MCL-21-H-5216	2172486	1872153	29880	99.9231	GR	B.1.1.7	99.8945
77	GMC Amritsar	North	32	F	Punjab	No	NA	COVISHIELD	2	2021-01-17	2021-02-22	36	NP & OP	RT-PCR	2021-05-13	Symptomatic	No	2021-09-05	116	80	N	Y	Y	Y	Y	N	N	Bodyache	N	N	N	N	N	N	N	N	No					MCL-21-H-5218	1906658	1884252	29882	99.9298	GR	B.1.1.7	99.8877
78	GMC Amritsar	North	55	M	Punjab	No	NA	COVISHIELD	2	2021-01-21	2021-02-18	28	NP & OP	RT-PCR	2021-04-17	Symptomatic	No	15-04-2021	86	58	Y	Y	Y	Y	Y	Y	N	Bodyache	N	N	N	N	N	N	N	N	No					MCL-21-H-5219	2596720	2530639	29875	99.9064	G	B.1.617.2	99.8842
79	GMC THRISSUR	South	38	M	KERALA	NO	NA	COVIISHIELD	2	2021-02-04	2021-03-10	34	TS	RT-PCR	2021-05-10	Symptomatic	YES	2021-10-05	95	61			Y	Y	Y												NO					MCl-21-H-3335	Not sequenced
80	NIRTH Jabalpur	Central	34	M	Madhya Pradesh	No	NA	COVIISHIELD	2	2021-01-19	2021-02-22	34	TS	RT-PCR	2021-04-25	Symptomatic	No	23-04-2021	96	62			Y	Y	Y			Bodyache	N	N	N	N	N	N	N	N	N					MCL-21-H-5120	Not sequenced
81	SKIMS, Srinagar	North	34	M	Jammu & Srinagar	No	NA	Covisheild	2	2021-02-13	2021-03-20	35	NP & OP	Molecular	2021-04-05	Asymptomatic	Yes	NA	51	16	N	N	N	N	N	N	N	N	N	N	N	N	N	N	N	N	N	N	N	N	N	MCL-21-H-4943	1225210	218399	27725	92.7164	G	B.1.617.2
82	SKIMS, Srinagar	North	55	M	Jammu & Srinagar	No	NA	Covisheild	2	2021-02-12	2021-03-18	34	NP & OP	Molecular	2021-04-05	Asymptomatic	Yes	NA	52	18	N	N	N	N	N	N	N	N	N	N	N	N	N	N	N	N	N	N	N	N	N	MCL-21-H-4944	1843866	1503496	29389	98.2811	G	B.1.617.2
83	SKIMS, Srinagar	North	34	M	Jammu & Srinagar	No	NA	Covisheild	2	2021-02-18	2021-03-18	28	NP & OP	Molecular	2021-04-05	Asymptomatic	Yes	NA	46	18	N	N	N	N	N	N	N	N	N	N	N	N	N	N	N	N	N	N	N	N	N	MCL-21-H-4945	1858814	997347	29455	98.5018	G	B.1.617.2
84	SKIMS, Srinagar	North	34	M	Jammu & Srinagar	No	NA	Covisheild	2	2021-02-12	2021-03-15	31	NP & OP	Molecular	2021-04-05	Asymptomatic	Yes	NA	52	21	N	N	N	N	N	N	N	N	N	N	N	N	N	N	N	N	N	N	N	N	N	MCL-21-H-4946	502960	224485	29242	97.7895	G	B.1.617.2
85	SKIMS, Srinagar	North	53	M	Jammu & Srinagar	No	NA	Covisheild	2	2021-01-16	2021-03-10	53	NP & OP	Molecular	2021-04-30	Asymptomatic	Yes	NA	104	51	N	N	N	N	N	N	N	N	N	N	N	N	N	N	N	N	N	N	N	N	N	MCL-21-H-4948	1818762	1618423	29864	99.8696	G	B.1.617.1	99.8696
86	SKIMS, Srinagar	North	32	M	Jammu & Srinagar	No	NA	Covisheild	2	2021-02-13	2021-03-18	33	NP & OP	Molecular	2021-05-05	Asymptomatic	Yes	NA	81	48	N	N	N	N	N	N	N	N	N	N	N	N	N	N	N	N	N	N	N	N	N	MCL-21-H-4949	2439278	2172470	29867	99.8796	GR	B.1.1.7	99.9046
87	SKIMS, Srinagar	North	31	M	Jammu & Srinagar	No	NA	Covisheild	2	2021-02-05	2021-03-16	39	NP & OP	Molecular	2021-05-05	Asymptomatic	Yes	NA	89	50	N	N	N	N	N	N	N	N	N	N	N	N	N	N	N	N	N	N	N	N	N	MCL-21-H-4950	2072670	2008937	29862	99.8629	G	B.1.617.2
88	SKIMS, Srinagar	North	42	M	Jammu & Srinagar	No	NA	Covisheild	2	2021-02-05	2021-03-16	39	NP & OP	Molecular	2021-05-05	Asymptomatic	Yes	NA	89	50	N	N	N	N	N	N	N	N	N	N	N	N	N	N	N	N	N	N	N	N	N	MCL-21-H-4951	Not sequenced
89	SKIMS, Srinagar	North	28	M	Jammu & Srinagar	No	NA	Covisheild	2	2021-02-13	2021-04-19	65	NP & OP	Molecular	2021-05-05	Asymptomatic	Yes	NA	81	16	N	N	N	N	N	N	N	N	N	N	N	N	N	N	N	N	N	N	N	N	N	MCL-21-H-4953	1846406	1430777	29649	99.1506	G	B.1.617.2	99.8593
90	SKIMS, Srinagar	North	44	M	Jammu & Srinagar	No	NA	Covisheild	2	2021-03-11	2021-04-20	40	NP & OP	Molecular	2021-05-05	Asymptomatic	Yes	NA	55	15	N	N	N	N	N	N	N	N	N	N	N	N	N	N	N	N	N	N	N	N	N	MCL-21-H-4954	2782980	2757291	29889	99.9532	G	B.1.617.2	99.8945
91	SKIMS, Srinagar	North	40	M	Jammu & Srinagar	No	NA	Covisheild	2	2021-03-11	2021-04-20	40	NP & OP	Molecular	2021-05-05	Asymptomatic	Yes	NA	55	15	N	N	N	N	N	N	N	N	N	N	N	N	N	N	N	N	N	N	N	N	N	MCL-21-H-4955	1613080	1603875	29887	99.9465	G	B.1.617.2	99.8911
92	SKIMS, Srinagar	North	45	M	Jammu & Srinagar	No	NA	Covisheild	2	2021-02-12	2021-03-21	37	NP & OP	Molecular	2021-05-09	Symptomatic	No	2021-08-05	86	49	Y	N	Y	N	N	N	N	N	N	N	N	N	N	N	N	N	N	N	N	N	N	MCL-21-H-4956	1949612	1829939	29713	99.3646	G	B.1.617.2	99.887
93	SKIMS, Srinagar	North	46	M	Jammu & Srinagar	No	NA	Covisheild	2	2021-02-15	2021-04-16	60	NP & OP	Molecular	2021-05-09	Symptomatic	No	2021-07-05	83	23	Y	N	Y	N	N	N	N	N	N	N	N	N	N	N	N	N	N	N	N	N	N	MCL-21-H-4957	1756372	1738431	29860	99.8562	GR	B.1.1.7	99.8876
94	SKIMS, Srinagar	North	29	M	Jammu & Srinagar	No	NA	Covisheild	2	2021-02-27	2021-03-27	28	NP & OP	Molecular	2021-05-10	Asymptomatic	No	NA	72	44	N	N	N	N	N	N	N	N	N	N	N	N	N	N	N	N	N	N	N	N	N	MCL-21-H-4958	1653622	1307557	29669	99.2175	G	B.1.617.2	99.8594
95	SKIMS, Srinagar	North	70	F	Jammu & Srinagar	No	NA	Covisheild	2	2021-02-17	2021-03-19	30	NP & OP	Molecular	2021-05-10	Asymptomatic	No	NA	82	52	N	N	N	N	N	N	N	N	N	N	Y	N	N	N	N	N	N	N	N	N	N	MCL-21-H-4959	1141494	106103	25930	86.7137	G	B.1.617.2
96	SKIMS, Srinagar	North	24	M	Jammu & Srinagar	No	NA	Covisheild	2	2021-03-09	2021-04-06	28	NP & OP	Molecular	2021-05-15	Asymptomatic	Yes	NA	67	39	N	N	N	N	N	N	N	N	N	N	N	N	N	N	N	N	N	N	N	N	N	MCL-21-H-4960	1949448	1809781	29696	99.3078	G	B.1.617.2	99.88
97	SKIMS, Srinagar	North	35	M	Jammu & Srinagar	No	NA	Covisheild	2	2021-03-09	2021-04-06	28	NP & OP	Molecular	2021-05-15	Asymptomatic	Yes	NA	67	39	N	N	N	N	N	N	N	N	N	N	N	N	N	N	N	N	N	N	N	N	N	MCL-21-H-4961	2430864	2217680	29788	99.6154	G	B.1.617.2	99.8804
98	SKIMS, Srinagar	North	28	M	Jammu & Srinagar	No	NA	Covisheild	2	2021-02-19	2021-04-17	57	NP & OP	Molecular	2021-05-15	Asymptomatic	Yes	NA	85	28	N	N	N	N	N	N	N	N	N	N	N	N	N	N	N	N	N	N	N	N	N	MCL-21-H-4962	2524770	2455651	29859	99.8529	G	B.1.617.2	99.8467
99	SKIMS, Srinagar	North	41	M	Jammu & Srinagar	No	NA	Covisheild	2	2021-02-26	2021-03-26	28	NP & OP	Molecular	2021-05-17	Asymptomatic	No	NA	80	52	N	N	N	N	N	N	N	N	N	N	N	N	N	N	N	N	N	N	N	N	N	MCL-21-H-4963	1728662	1024359	29175	97.5655	G	B.1.617.1
100	SKIMS, Srinagar	North	32	M	Jammu & Srinagar	No	NA	Covisheild	2	2021-03-15	2021-04-24	40	NP & OP	Molecular	2021-05-17	Asymptomatic	No	NA	63	23	N	N	N	N	N	N	N	N	N	N	N	N	N	N	N	N	N	N	N	N	N	MCL-21-H-4964	Not sequenced
101	SKIMS, Srinagar	North	50	M	Jammu & Srinagar	No	NA	Covisheild	2	2021-02-03	2021-03-04	29	NP & OP	Molecular	2021-05-19	Asymptomatic	No	NA	105	76	N	N	N	N	N	N	N	N	N	N	N	N	N	N	N	N	N	N	N	N	N	MCL-21-H-4965	Not sequenced
102	SKIMS, Srinagar	North	27	M	Jammu & Srinagar	No	NA	Covisheild	2	2021-02-08	2021-03-13	33	NP & OP	Molecular	2021-05-21	Asymptomatic	No	NA	102	69	N	N	N	N	N	N	N	N	N	N	N	N	N	N	N	N	N	N	N	N	N	MCL-21-H-4966	1964834	1861161	29834	99.7693	G	B.1.617.2	99.8943
103	SKIMS, Srinagar	North	51	M	Jammu & Srinagar	No	NA	Covisheild	2	2021-02-10	2021-03-15	33	NP & OP	Molecular	2021-05-21	Asymptomatic	No	NA	100	67	N	N	N	N	N	N	N	N	N	N	N	N	N	N	N	N	N	N	N	N	N	MCL-21-H-4967	2098830	1948667	29700	99.3211	G	B.1.617.2	99.8629
104	SKIMS, Srinagar	North	37	M	Jammu & Srinagar	No	NA	Covisheild	2	2021-02-17	2021-03-23	34	NP & OP	Molecular	2021-05-21	Asymptomatic	No	NA	93	59	N	N	N	N	N	N	N	N	N	N	N	N	N	N	N	N	N	N	N	N	N	MCL-21-H-4968	2224138	1707268	29760	99.5218	G	B.1.617.2	99.8666
105	Jhalawar Medical College, Jhalawar	West	66	M	RAJASTHAN	NO	NA	COVIISHIELD	2	2021-01-23	2021-02-25	33	TS	RT-PCR	2021-04-25	Asymptomatic	YES	23-04-2021	92	59																	NO					MCL-21-H-5061	1079314	1006324	29864	99.8696	GR	B.1.1.7	99.8808
106	Jhalawar Medical College, Jhalawar	West	63	F	RAJASTHAN	NO	NA	COVIISHIELD	2	2021-01-31	2021-03-01	29	TS	RT-PCR	2021-04-21	Asymptomatic	YES	19-04-2021	80	51								Weakness	Y								NO					MCL-21-H-5062	1821736	1808394	29880	99.9231	GR	B.1.1.7	99.8604
107	Jhalawar Medical College, Jhalawar	West	68	M	RAJASTHAN	19-01-2021	40	COVIISHIELD	2	2021-02-28	2021-04-03	34	NP & TS	RT-PCR	2021-04-18	Asymptomatic	YES	16-04-2021	49	15																	NO					MCL-21-H-5063	1990206	1941896	29842	99.796	GR	B.1.1.7	99.8909
108	Jhalawar Medical College, Jhalawar	West	65	F	RAJASTHAN	NO	NA	COVIISHIELD	2	2021-01-16	2021-02-16	31	NP & TS	RT-PCR	2021-04-19	Asmptomatic	YES	19-04-2021	93	62																	NO					MCL-21-H-5064	2123868	2053310	29836	99.7759	GR	B.1.1.7	99.8841
109	Jhalawar Medical College, Jhalawar	West	63	M	RAJASTHAN	NO	NA	COVIISHIELD	2	2021-02-28	2021-04-03	34	NP & TS	RT-PCR	2021-04-07	Symptomatic	NO	2021-04-03	38	4	Y																NO					MCL-21-H-5065	1835526	1596716	29876	99.9097	GR	B.1.1.7	99.8842
110	Jhalawar Medical College, Jhalawar	West	60	M	RAJASTHAN	NO	NA	COVIISHIELD	2	2021-01-16	2021-02-16	31	NP & TS	RT-PCR	2021-04-28	Symptomatic	YES	25-04-2021	102	71	Y		Y					Headache	Y								NO					MCL-21-H-5066	1887216	1773359	29901	99.9933	G	B	99.9524
111	Jhalawar Medical College, Jhalawar	West	45	M	RAJASTHAN	NO	NA	COVIISHIELD	2	2021-01-20	2021-02-21	32	TS	RT-PCR	2021-05-25	Symptomatic	YES	25-05-2021	125	93			Y														NO					MCL-21-H-5067	2057536	1790739	29847	99.8127	GH	B.1.36	99.8873
112	Jhalawar Medical College, Jhalawar	West	70	M	RAJASTHAN	43961	156	COVIISHIELD	2	2021-03-10	2021-04-08	29	TS	RT-PCR	2021-05-18	Symptomatic	YES	17-05-2021	69	40		Y							Y	Y				Y			NO					MCL-21-H-5068	1682118	1670373	29904	100.003	GH	B.1.36	99.8911
113	Jhalawar Medical College, Jhalawar	West	67	F	RAJASTHAN	NO	NA	COVIISHIELD	2	2021-03-10	2021-04-08	29	TS	RT-PCR	2021-05-19	Symptomatic	YES	19-05-2021	70	41								Weakness									NO					MCL-21-H-5069	2202072	1903887	29836	99.7759	GH	B.1.36	99.9318
114	Jhalawar Medical College, Jhalawar	West	37	M	RAJASTHAN	NO	NA	COVIISHIELD	2	2021-01-29	2021-03-03	33	NP & TS	RT-PCR	2021-05-02	Symptomatic	YES	2021-02-05	93	60			Y					Weakness	Y								NO					MCL-21-H-5071	2058668	1970261	29854	99.8361	GR	B.1.1.7	99.8773
115	Jhalawar Medical College, Jhalawar	West	47	M	RAJASTHAN	43946	280	COVIISHIELD	2	2021-01-30	2021-03-03	32	NP & TS	RT-PCR	2021-04-22	Symptomatic	YES	18-04-2021	82	50			Y					Headache						Y			NO					MCL-21-H-5072	2064424	1970710	29905	100.007	GH	B.1.36	99.9388
116	Jhalawar Medical College, Jhalawar	West	29	M	RAJASTHAN	NO	NA	COVIISHIELD	2	2021-01-28	2021-02-27	30	NP & TS	RT-PCR	2021-04-17	Asymptomatic	YES	17-04-2021	79	49																	NO					MCL-21-H-5073	1970814	1902577	29835	99.7726	GR	B.1.1.7	99.8773
117	Jhalawar Medical College, Jhalawar	West	39	M	RAJASTHAN	NO	NA	COVIISHIELD	2	2021-01-25	2021-02-23	29	TS	RT-PCR	2021-04-05	Symptomatic	YES	2021-04-05	70	41						Y		Bodyache									NO					MCL-21-H-5074	2116912	2007642	29832	99.7626	GR	B.1.1.7	99.8738
118	Jhalawar Medical College, Jhalawar	West	29	F	RAJASTHAN	NO	NA	COVIISHIELD	2	2021-01-23	2021-02-25	33	TS	RT-PCR	2021-04-25	Asymptomatic	YES	25-04-2021	92	59																	NO					MCL-21-H-5071	1932238	1914452	29866	99.8763	GR	B.1.1.7	99.8773
119	Jhalawar Medical College, Jhalawar	West	37	M	RAJASTHAN	NO	NA	COVIISHIELD	2	2021-01-28	2021-03-02	33	TS	RT-PCR	2021-04-30	Symptomatic	YES	30-04-2021	92	59			Y														NO					MCL-21-H-5072	1986740	1910926	29867	99.8796	GR	B.1.1.294	99.9388
120	Jhalawar Medical College, Jhalawar	West	60	M	RAJASTHAN	NO	NA	COVIISHIELD	2	2021-03-01	2021-04-27	57	TS	RT-PCR	2021-04-27	Symptomatic	YES	28-04-2021	57	0			Y					Weakness						Y			NO					MCL-21-H-5073	2417832	2389554	29882	99.9298	GR	B.1.1.7	99.8773
121	Jhalawar Medical College, Jhalawar	West	30	F	RAJASTHAN	NO	NA	COVIISHIELD	2	2021-02-17	2021-03-17	28	NP & TS	RT-PCR	2021-04-22	Asymptomatic	YES	22-04-2021	64	36																	NO					MCL-21-H-5074	2488652	2476231	29903	100	GH	B.1.36.16	99.8738
122	Jhalawar Medical College, Jhalawar	West	34	M	RAJASTHAN	NO	NA	COVAXIN	2	2021-02-27	2021-03-30	31	TS	RT-PCR	2021-04-07	Asymptomatic	NO	2021-07-04	39	8																	NO					MCL-21-H-5086	1993522	1936827	29871	99.893	GR	B.1.1.306	99.9319
123	Jhalawar Medical College, Jhalawar	West	46	M	RAJASTHAN	NO	NA	COVIISHIELD	2	2021-03-01	2021-04-15	45	NP & TS	RT-PCR	2021-05-07	Symptomatic	YES	27-04-2021	67	22	Y		Y														NO					MCL-21-H-5087	1679678	1469298	29899	99.9866	GH	B.1.36	99.9217
124	RIMS Imphal	North-east	35	M	Manipur			Covishield	2	2021-01-30	2021-02-27	28	NS	RT-PCR	2021-04-27	Asymptomatic	No	NA	87	59	No	No	No	No	No	No	No	No	No	No	No	No	No	No	No	No	No	NA	NA	NA	NA	MCL-21-H-4550	2278536	2272130	29872	99.8963	G	B.1.617.2	99.8944
125	RIMS Imphal	North-east	58	M	Manipur			Covishield	2	2021-03-02	2021-04-08	37	NS	RT-PCR	2021-05-02	Asymptomatic	No	NA	61	24	No	No	No	No	No	No	No	No	No	No	No	No	No	No	No	No	No	NA	NA	NA	NA	MCL-21-H-4554	2407176	2380654	29863	99.8662	G	B.1.617.2	99.8672
126	RIMS Imphal	North-east	71	M	Manipur			Covishield	2	2021-02-24	2021-03-30	34	NP	RT-PCR	2021-05-19	Asymptomatic	No	NA	84	50	No	No	No	No	No	No	No	No	Yes	No	No	No	No	Yes	No	No	No	NA	NA	NA	NA	MCL-21-H-4559	2988370	2921945	29900	99.99	G	B.1.617.2	99.8877
127	RIMS Imphal	North-east	32	F	Manipur			Covishield	2	2021-02-25	2021-03-26	29	NP	RT-PCR	2021-05-19	Asymptomatic	No	NA	83	54	No	No	No	No	No	No	No	No	No	No	No	No	No	No	No	No	No	NA	NA	NA	NA	MCL-21-H-4561	2661606	2566910	29898	99.9833	G	B.1.617.2	99.8809
128	RIMS Imphal	North-east	22	F	Manipur	No	NA	Covishield	2	2021-02-05	2021-03-05	28	NS	RT-PCR	2021-04-28	Asymptomatic	No	NA	82	54	No	No	No	No	No	No	No	No	No	No	No	No	No	No	No	No	No	NA	NA	NA	NA	MCL-21-H-4549	Not sequenced
129	RIMS Imphal	North-east	54	M	Manipur	No	NA	Covishield	2	2021-03-01	2021-04-08	38	NS	RT-PCR	2021-04-28	Asymptomatic	No	NA	58	20	No	No	No	No	No	No	No	No	No	No	No	No	No	No	No	No	No	NA	NA	NA	NA	MCL-21-H-4551	Not sequenced
130	RIMS Imphal	North-east	22	M	Manipur	No	NA	Covishield	2	2021-02-03	2021-03-03	28	NS	RT-PCR	2021-05-01	Asymptomatic	No	NA	87	59	No	No	No	No	No	No	No	No	No	No	No	No	No	No	No	No	No	NA	NA	NA	NA	MCL-21-H-4552	Not sequenced
131	RIMS Imphal	North-east	49	M	Manipur	No	NA	Covishield	2	2021-03-02	2021-04-09	38	NS	RT-PCR	2021-05-02	Asymptomatic	No	NA	61	23	No	No	No	No	No	No	No	No	No	No	No	No	No	No	No		No	NA	NA	NA	NA	MCL-21-H-4553	2288346	2265060	29899	99.9866	G	B.1.617.2	99.8639
132	RIMS Imphal	North-east	27	M	Manipur	No	NA	Covishield	2	2021-02-04	2021-03-04	28	OP	RT-PCR	2021-05-08	Asymptomatic	No	NA	93	65	No	No	No	No	No	No	No	No	No	No	No	No	No	No	No	No	No	NA	NA	NA	NA	MCL-21-H-4555	2529240	2351002	29894	99.9699	G	B.1.617.1	99.8911
133	RIMS Imphal	North-east	31	F	Manipur	No	NA	Covishield	2	2021-02-08	2021-03-27	47	NP	RT-PCR	2021-05-10	Symptomatic	No	2021-09-05	91	44	Yes	No	No	No	No	No	No	Headache	No	No	No	No	No	No	No	No	No	NA	NA	NA	NA	MCL-21-H-4556	2485396	2390001	29887	99.9465	G	B.1.617.2	99.8775
134	RIMS Imphal	North-east	29	F	Manipur	No	NA	Covishield	2	2021-01-19	2021-02-19	31	NP	RT-PCR	2021-05-13	Symptomatic	No	2021-08-05	114	83	Yes	No	Yes	No	No	No	No	Myalgia, headache	No	No	No	No	No	No	No	No	No	NA	NA	NA	NA	MCL-21-H-4557	2147448	1961262	29898	99.9833	G	B.1.617.2	99.8775
135	RIMS Imphal	North-east	30	M	Manipur	No	NA	Covishield	2	2021-01-16	2021-02-26	41	NP	RT-PCR	2021-05-16	Symptomatic	No	2021-12-05	120	79	Yes	Yes	Yes	No	No	No	No	Weakness	No	No	No	No	No	No	No	No	No	NA	NA	NA	NA	MCL-21-H-4558	2334360	2272412	29899	99.9866	G	B.1.617.2	99.8877
136	RIMS Imphal	North-east	59	M	Manipur	No	NA	Covishield	2	2021-03-04	2021-04-25	52	NP	RT-PCR	2021-05-16	Asymptomatic	No	NA	73	21	No	No	No	No	No	No	No	No	No	No	No	No	No	Yes	No	No	No	NA	NA	NA	NA	MCL-21-H-4562	2554092	2394154	29893	99.9666	G	B.1.617.1	99.8911
137	RIMS Imphal	North-east	56	M	Manipur	No	NA	Covishield	2	2021-02-26	2021-03-26	28	NP	RT-PCR	2021-05-16	Asymptomatic	Yes	NA	79	51	No	No	No	No	No	No	No	No	No	No	No	No	No	Yes	No	No	No	NA	NA	NA	NA	MCL-21-H-4563	Not sequenced
138	RIMS Imphal	North-east	47	M	Manipur	No	NA	Covishield	2	2021-03-08	2021-04-10	33	NP	RT-PCR	2021-05-17	Symptomatic	No	17-05-2021	70	37	No	Yes	No	No	No	No	No	No	No	No	No	No	No	No	No	No	No	NA	NA	NA	NA	MCL-21-H-4564	1813342	1801108	29901	99.9933	G	B.1.617.1	99.8911
139	AIIMS Rishikesh	North	40	M	Uttarakhand	No	NA	Covishield	2	2021-02-08	2021-03-10	30	NP & OP	RT-PCR	2021-05-13	Asymptomatic	Yes	NA	94	64	No	No	No	No	No	No	No	No	No	No	No	No	No	No	No	No	No	NA	NA	NA	NA	MCL-21-H-4489	2206012	1622582	29823	99.7325	G	B.1.617.2
140	AIIMS Rishikesh	North	32	M	Uttarakhand	No	NA	Covishield	2	2021-02-02	2021-04-01	58	NP & OP	RT-PCR	2021-05-13	Symptomatic	Yes	2021-11-05	100	42	Yes	No	Yes	No	No	No	No	Headache, bodyache	No	No	No	No	No	No	No	No	No	NA	NA	NA	NA	MCL-21-H-4490	1709668	1419439	29636	99.1071	G	B.1.617.2	99.8799
141	AIIMS Rishikesh	North	25	F	Uttarakhand	No	NA	Covishield	2	2021-02-01	2021-03-01	28	NP & OP	RT-PCR	2021-05-12	Symptomatic	Yes	2021-04-05	100	72	Yes	Yes	Yes	No	No	No	No	No	No	No	No	No	No	No	No	No	No	NA	NA	NA	NA	MCL-21-H-4491	1371722	929930	29455	98.5018	G	B.1.617.2
142	AIIMS Rishikesh	North	28	M	Uttarakhand	No	NA	Covishield	2	2021-02-09	2021-05-07	87	NP & OP	RT-PCR	2021-05-12	Symptomatic	Yes	2021-09-05	92	5	Yes	No	Yes	No	No	No	No	Malaise, loss of appetite	No	No	No	No	No	No	No	No	No	NA	NA	NA	NA	MCL-21-H-4493	1837734	796983	29243	97.7929	G	B.1.617.2
143	AIIMS Rishikesh	North	22	F	Uttarakhand	No	NA	Covishield	2	2021-03-01	2021-05-01	61	NP & OP	RT-PCR	2021-05-11	Symptomatic	Yes	2021-07-05	71	10	No	No	No	No	No	No	No	Headache, bodyache	No	No	No	No	No	No	No	No	No	NA	NA	NA	NA	MCL-21-H-4494	2492846	1663761	29583	98.9299	G	B.1.617.2
144	AIIMS Rishikesh	North	28	M	Uttarakhand	No	NA	Covishield	2	2021-02-02	2021-04-09	66	NP & OP	RT-PCR	2021-05-11	Symptomatic	Yes	2021-08-05	98	32	Yes	No	Yes	No	No	No	No	Myalgia	No	No	No	No	No	No	No	No	No	NA	NA	NA	NA	MCL-21-H-4495	2194560	1802999	29884	99.9365	G	B.1.617.2	99.8604
145	AIIMS Rishikesh	North	25	M	Uttarakhand	No	NA	Covishield	2	2021-02-06	2021-03-12	34	NP & OP	RT-PCR	2021-05-11	Symptomatic	Yes	2021-05-05	94	60	No	No	Yes	No	No	Yes	Yes	Bodyache	No	No	No	No	No	No	No	No	No	NA	NA	NA	NA	MCL-21-H-4497	1835660	1541266	29887	99.9465	G	B.1.617.2	99.891
146	AIIMS Rishikesh	North	34	F	Uttarakhand	No	NA	Covishield	2	2021-02-01	2021-02-28	27	NP & OP	RT-PCR	2021-05-11	Symptomatic	Yes	2021-09-05	99	72	No	Yes	No	No	No	No	No	Chest pain	No	No	No	No	No	No	No	No	No	NA	NA	NA	NA	MCL-21-H-4498	1527574	975763	28610	95.676	G	B.1.617.2
147	AIIMS Rishikesh	North	29	F	Uttarakhand	No	NA	Covishield	2	2021-02-08	2021-04-29	80	NP & OP	RT-PCR	2021-05-10	Symptomatic	Yes	2021-06-05	91	11	No	No	Yes	No	No	Yes	No	Severe myalgia, runny nose	No	No	No	No	No	No	No	No	No	NA	NA	NA	NA	MCL-21-H-4499	2738178	2230156	29847	99.8127	G	B.1.617.2	99.8773
148	AIIMS Rishikesh	North	37	F	Uttarakhand	No	NA	Covishield	2	2021-02-01	2021-03-10	37	NP & OP	RT-PCR	2021-05-10	Symptomatic	Yes	2021-05-05	98	61	Yes	No	Yes	No	No	No	No	No	No	No	No	No	No	No	No	No	No	NA	NA	NA	NA	MCL-21-H-4500	1659762	1481453	29611	99.0235	G	B.1.617.2	99.859
149	AIIMS Rishikesh	North	36	M	Uttarakhand	No	NA	Covishield	2	2021-01-30	2021-02-28	29	NP & OP	RT-PCR	2021-05-10	Asymptomatic	Yes	NA	100	71	No	No	No	No	No	No	No	No	No	No	No	No	No	No	No	No	No	NA	NA	NA	NA	MCL-21-H-4501	2414750	1997868	29725	99.4047	G	B.1.617.2
150	AIIMS Rishikesh	North	26	M	Uttarakhand	No	NA	Covaxin	2	2021-02-03	2021-05-07	93	NP & OP	RT-PCR	2021-05-10	Symptomatic	Yes	2021-08-05	96	3	No	No	Yes	No	No	No	No	Bodyache	No	No	No	No	No	Yes	No	No	No	NA	NA	NA	NA	MCL-21-H-4502	1745300	1529464	29642	99.1272	G	B.1.617.2	99.8352
151	AIIMS Rishikesh	North	26	M	Uttarakhand	No	NA	Covaxin	2	2021-02-03	2021-03-10	35	NP & OP	RT-PCR	2021-05-08	Asymptomatic	Yes	NA	94	59	NA	NA	NA	NA	NA	NA	NA	NA	No	No	No	No	No	No	No	No	No	NA	NA	NA	NA	MCL-21-H-4503	Not sequenced
152	AIIMS Rishikesh	North	61	f	Uttarakhand	No	NA	Covishield	2	2021-02-02	2021-03-04	30	NP & OP	RT-PCR	2021-05-08	Asymptomatic	Yes	NA	95	65	NA	NA	NA	NA	NA	NA	NA	NA	No	No	No	No	No	No	No	No	No	NA	NA	NA	NA	MCL-21-H-4504	2010188	1572734	29756	99.5084	G	B.1.617.2	99.8906
153	AIIMS Rishikesh	North	30	M	Uttarakhand	No	NA	Covishield	2	2021-03-01	2021-04-01	31	NP & OP	RT-PCR	2021-05-08	Symptomatic	Yes	2021-06-05	68	37	Yes	No	Yes	Yes	Yes	No	No	No	No	No	No	No	No	No	No	No	No	NA	NA	NA	NA	MCL-21-H-4505	1871368	1845736	29806	99.6756	G	B.1.617.2
154	AIIMS Rishikesh	North	47	M	Uttarakhand	No	NA	Covishield	2	2021-02-01	2021-03-08	35	NP & OP	RT-PCR	2021-05-07	Symptomatic	Yes	2021-03-05	95	60	Yes	No	Yes	No	No	No	No	Bodyache	No	No	No	No	No	No	No	No	No	NA	NA	NA	NA	MCL-21-H-4506	2427730	2382668	29756	99.5084	G	B.1.617.2
155	AIIMS Rishikesh	North	65	F	Uttarakhand	No	NA	Covishield	2	2021-01-30	2021-02-27	28	NP & OP	RT-PCR	2021-05-07	Asymptomatic	Yes	NA	97	69	No	No	No	No	No	No	No	No	No	No	No	No	No	Yes	No	No	No	NA	NA	NA	NA	MCL-21-H-4509	1967700	1942776	29563	98.863	G	B.1.617.2
156	AIIMS Rishikesh	North	26	M	Uttarakhand	No	NA	Covishield	2	2021-01-30	2021-04-02	62	NP & OP	RT-PCR	2021-05-07	Symptomatic	Yes	2021-04-05	97	35	Yes	Yes	Yes	No	No	Yes	No	Myalgia	No	No	No	No	No	No	No	No	No	NA	NA	NA	NA	MCL-21-H-4511	2326346	2288412	29688	99.281	G	B.1.617.2
157	AIIMS Rishikesh	North	32	M	Uttarakhand	No	NA	Covishield	2	2021-01-25	2021-02-28	34	NP & OP	RT-PCR	2021-05-07	Symptomatic	Yes	2021-06-05	102	68	Yes	Yes	No	No	No	No	No	Headache	No	No	No	No	No	No	No	No	No	NA	NA	NA	NA	MCL-21-H-4512	1315222	1261227	29712	99.3613	G	B.1.617.2	99.8493
158	AIIMS Rishikesh	North	23	F	Uttarakhand	No	NA	Covishield	2	2021-02-06	2021-03-17	39	NP & OP	RT-PCR	2021-05-06	Symptomatic	Yes	2021-03-05	89	50	Yes	Yes	Yes	Yes	Yes	No	No	No	No	No	No	No	No	No	No	No	No	NA	NA	NA	NA	MCL-21-H-4513	2921636	2911235	29816	99.7091	G	B.1.617.2
159	AIIMS Rishikesh	North	34	M	Uttarakhand	No	NA	Covishield	2	2021-02-27	2021-03-28	29	NP & OP	RT-PCR	2021-05-06	Symptomatic	Yes	2021-03-05	68	39	No	No	No	No	No	No	No	Headache, runnning nose	No	No	No	No	No	No	No	No	No	NA	NA	NA	NA	MCL-21-H-4514	2141528	1926778	29724	99.4014	G	B.1.617.2
160	AIIMS Rishikesh	North	50	M	Uttarakhand	No	NA	Covishield	2	2021-03-03	2021-04-05	33	NP & OP	RT-PCR	2021-05-06	Symptomatic	Yes	28-04-2021	64	31	Yes	No	Yes	No	No	No	No	No	No	No	No	No	No	No	No	No	No	NA	NA	NA	NA	MCL-21-H-4515	594172	69033	27322	91.3688	G	B.1.617.2
161	AIIMS Rishikesh	North	37	M	Uttarakhand	No	NA	Covishield	2	2021-01-16	2021-02-15	30	NP & OP	RT-PCR	2021-05-06	Symptomatic	Yes	2021-05-05	110	80	No	No	Yes	No	No	No	No	No	No	No	No	No	No	No	No	No	No	NA	NA	NA	NA	MCL-21-H-4516	1712528	1640221	29786	99.6087	G	B.1.617.2
162	AIIMS Rishikesh	North	27	F	Uttarakhand	No	NA	Covishield	2	2021-02-05	2021-03-10	33	NP & OP	RT-PCR	2021-05-05	Symptomatic	Yes	2021-05-05	89	56	No	Yes	No	No	No	No	No	Headache	No	No	No	No	No	No	No	No	No	NA	NA	NA	NA	MCL-21-H-4517	2196826	2145904	29764	99.5352	G	B.1.617.2
163	AIIMS Rishikesh	North	29	M	Uttarakhand	No	NA	Covishield	2	2021-02-01	2021-02-28	27	NP & OP	RT-PCR	2021-05-05	Symptomatic	Yes	2021-03-05	93	66	Yes	Yes	No	No	No	No	No	Bodyache	No	No	No	No	No	No	No	Asthma	No	NA	NA	NA	NA	MCL-21-H-4518	Not sequenced
164	AIIMS Rishikesh	North	27	M	Uttarakhand	No	NA	Covishield	2	2021-03-16	2021-04-16	31	NP & OP	RT-PCR	2021-05-05	Asymptomatic	Yes	NA	50	19	No	No	No	No	No	No	No	No	No	No	No	No	No	No	No	No	No	NA	NA	NA	NA	MCL-21-H-4519	2502212	2492681	29755	99.5051	G	B.1.617.2	99.8701
165	AIIMS Rishikesh	North	32	M	Uttarakhand	No	NA	Covishield	2	2021-02-02	2021-03-08	34	NP & OP	RT-PCR	2021-05-05	Symptomatic	Yes	2021-02-05	92	58	No	No	Yes	No	No	No	No	Irritation in eyes	No	No	No	No	No	No	No	No	No	NA	NA	NA	NA	MCL-21-H-4520	1917938	1907797	29709	99.3512	G	B.1.617.2	99.8699
166	AIIMS Rishikesh	North	25	M	Uttarakhand	No	NA	Covishield	2	2021-02-27	2021-03-29	30	NP & OP	RT-PCR	2021-05-05	Asymptomatic	Yes	NA	67	37	No	No	No	No	No	No	No	No	No	No	No	No	No	No	No	No	No	NA	NA	NA	NA	MCL-21-H-4521	2331002	1379372	29505	98.669	G	B.1.617.2
167	AIIMS Rishikesh	North	31	M	Uttarakhand	No	NA	Covishield	2	2021-02-17	2021-03-17	28	NP & OP	RT-PCR	2021-05-05	Symptomatic	Yes	2021-02-05	77	49	No	No	Yes	Yes	Yes	Yes	No	Bodyache	No	No	No	No	No	No	No	Chronic smoker	No	NA	NA	NA	NA	MCL-21-H-4522	2442152	2427757	29787	99.6121	G	B.1.617.2	99.86
168	AIIMS Rishikesh	North	43	M	Uttarakhand	No	NA	Covishield	2	2021-01-17	2021-02-15	29	NP & OP	RT-PCR	2021-05-05	Symptomatic	Yes	27-04-2021	108	79	No	Yes	No	No	No	No	No	No	Yes	No	No	No	No	No	No	No	No	NA	NA	NA	NA	MCL-21-H-4523	2,404,79	2202473	29698	99.3145	G	B.1.617.2	99.8972
169	AIIMS Rishikesh	North	25	F	Uttarakhand	No	NA	Covishield	2	2021-02-02	2021-03-10	36	NP & OP	RT-PCR	2021-05-05	Symptomatic	Yes	29-04-2021	92	56	Yes	No	Yes	No	No	No	No	No	No	No	No	No	No	No	No	Thyroid disorder	No	NA	NA	NA	NA	MCL-21-H-4524	2350486	2331581	29692	99.2944	G	B.1.617.2	99.8869
170	AIIMS Rishikesh	North	23	M	Uttarakhand	No	NA	Covishield	2	2021-02-02	2021-03-16	42	NP & OP	RT-PCR	2021-05-05	Symptomatic	Yes	2021-01-05	92	50	Yes	No	Yes	No	No	No	No	No	No	No	No	No	No	No	No	No	No	NA	NA	NA	NA	MCL-21-H-4525	336372	307762	29193	97.6257	G	B.1.617.1
171	AIIMS Rishikesh	North	25	F	Uttarakhand	No	NA	Covishield	2	2021-02-02	2021-03-04	30	NP & OP	RT-PCR	2021-05-05	Asymptomatic	Yes	NA	92	62	NA	NA	NA	NA	NA	NA	NA	NA	No	No	No	No	No	No	No	No	No	NA	NA	NA	NA	MCL-21-H-4526	Not sequenced
172	AIIMS Rishikesh	North	26	M	Uttarakhand	No	NA	Covishield	2	2021-02-01	2021-03-01	28	NP & OP	RT-PCR	2021-05-04	Symptomatic	Yes	2021-03-05	92	64	No	No	Yes	No	No	No	No	Bodyache, runny nose	No	No	No	No	No	No	No	No	No	NA	NA	NA	NA	MCL-21-H-4527	1635008	1626335	29771	99.5586	G	B.1.617.2	99.8872
173	AIIMS Rishikesh	North	26	M	Uttarakhand	No	NA	Covishield	2	2021-02-02	2021-03-04	30	NP & OP	RT-PCR	2021-05-04	Symptomatic	Yes	2021-02-05	91	61	No	No	No	No	No	No	No	Weakness, bodyache	No	No	No	No	No	No	No	No	No	NA	NA	NA	NA	MCL-21-H-4528	2379818	2363449	29874	99.903	G	B.1.617.2	99.8638
174	AIIMS Rishikesh	North	37	F	Uttarakhand	No	NA	Covishield	2	2021-01-16	2021-02-22	37	NP & OP	RT-PCR	2021-05-04	Symptomatic	Yes	2021-02-05	108	71	No	No	No	Yes	No	No	No	Myalgia, tachycardia	No	No	No	No	No	No	No	No	No	NA	NA	NA	NA	MCL-21-H-4530	1676058	1533967	29837	99.7793	G	B.1.617.2	99.9216
175	AIIMS Rishikesh	North	23	F	Uttarakhand	No	NA	Covishield	2	2021-03-27	2021-04-24	28	NP & OP	RT-PCR	2021-05-03	Symptomatic	Yes	2021-01-05	37	9	No	Yes	Yes	No	No	No	No	Headache, chest pain	No	No	No	No	No	No	No	No	No	NA	NA	NA	NA	MCL-21-H-4531	2282076	2108670	29886	99.9431	G	B.1.617.2	99.8809
176	AIIMS Rishikesh	North	32	M	Uttarakhand	No	NA	Covishield	2	2021-03-08	2021-04-15	38	NP & OP	RT-PCR	2021-05-03	Symptomatic	Yes	2021-01-05	56	18	No	Yes	No	No	No	No	No	Weakness	No	No	No	No	No	No	No	No	No	NA	NA	NA	NA	MCL-21-H-4532	2306872	2224803	29890	99.9565	G	B.1.617.2	99.8911
177	AIIMS Rishikesh	North	26	F	Uttarakhand	No	NA	Covishield	2	2021-02-02	2021-03-03	29	NP & OP	RT-PCR	2021-05-03	Symptomatic	Yes	2021-01-05	90	61	Yes	No	Yes	Yes	Yes	No	No	Weakness	No	No	No	No	No	No	No	PCOS	No	NA	NA	NA	NA	MCL-21-H-4533	2851046	2823440	29889	99.9532	G	B.1.617.2	99.9115
178	AIIMS Rishikesh	North	23	F	Uttarakhand	No	NA	Covishield	2	2021-02-03	2021-03-06	31	NP & OP	RT-PCR	2021-05-03	Symptomatic	Yes	30-04-2021	89	58	No	No	Yes	No	No	No	No	Weakness, headache	No	No	No	No	No	No	No	No	No	NA	NA	NA	NA	MCL-21-H-4535	2352588	2344129	29670	99.2208	G	B.1.617.2
179	AIIMS Rishikesh	North	23	M	Uttarakhand	No	NA	Covishield	2	2021-02-01	2021-03-01	28	NP & OP	RT-PCR	2021-05-03	Symptomatic	Yes	2021-02-05	91	63	Yes	No	Yes	No	No	No	No	Bodyache, headache	No	No	No	No	No	No	No	No	No	NA	NA	NA	NA	MCL-21-H-4536	816570	690539	23939	80.0555
180	AIIMS Rishikesh	North	26	M	Uttarakhand	No	NA	Covishield	2	2021-02-03	2021-03-03	28	NP & OP	RT-PCR	2021-05-03	Symptomatic	Yes	2021-03-05	89	61	No	No	No	No	No	No	No	Bodyache, weakness, nasal congestion	No	No	No	No	No	No	No	No	No	NA	NA	NA	NA	MCL-21-H-4537	1865550	1839975	29691	99.291	G	B.1.617.2
181	AIIMS Rishikesh	North	25	M	Uttarakhand	No	NA	Covishield	2	2021-01-30	2021-03-01	30	NP & OP	RT-PCR	2021-05-03	Asymptomatic	Yes	NA	93	63	No	No	No	No	No	No	No	No	No	No	No	No	No	No	No	No	No	NA	NA	NA	NA	MCL-21-H-4538	Not sequenced
182	AIIMS Rishikesh	North	32	M	Uttarakhand	No	NA	Covishield	2	2021-02-06	2021-03-05	27	NP & OP	RT-PCR	2021-05-03	Symptomatic	Yes	2021-01-05	86	59	No	No	Yes	Yes	No	No	No	No	No	No	No	No	No	No	No	No	No	NA	NA	NA	NA	MCL-21-H-4539	2699334	2507420	29646	99.1406	G	B.1.617.2
183	AIIMS Rishikesh	North	35	F	Uttarakhand	No	NA	Covishield	2	2021-02-04	2021-03-05	29	NP & OP	RT-PCR	2021-05-03	Asymptomatic	Yes	NA	88	59	No	No	No	No	No	No	No	No	No	No	No	No	No	No	No	No	No	NA	NA	NA	NA	MCL-21-H-4540	Not sequenced
184	AIIMS Rishikesh	North	27	M	Uttarakhand	No	NA	Covishield	2	2021-01-25	2021-03-10	44	NP & OP	RT-PCR	2021-05-03	Symptomatic	Yes	2021-03-05	98	54	No	No	Yes	No	Yes	No	No	No	No	No	No	No	No	No	No	No	No	NA	NA	NA	NA	MCL-21-H-4541	Not sequenced
185	AIIMS Rishikesh	North	28	M	Uttarakhand	No	NA	Covishield	2	2021-02-04	2021-03-05	29	NP & OP	RT-PCR	2021-05-03	Symptomatic	Yes	20-04-2021	88	59	No	No	No	No	No	No	No	Headache, joint pain	No	No	No	No	No	No	No	No	No	NA	NA	NA	NA	MCL-21-H-4542	2205938	2195327	29501	98.6557	G	B.1.617.2
186	AIIMS Rishikesh	North	28	M	Uttarakhand	No	NA	Covaxin	2	2021-02-05	2021-03-09	32	NP & OP	RT-PCR	2021-04-20	Symptomatic	Yes	18-05-2021	74	42	No	Yes	Yes	No	No	No	No	No	No	No	No	No	No	No	No	No	No	NA	NA	NA	NA	MCL-21-H-4543	1385956	1380497	29889	99.9532	G	B.1.617.2	99.8809
187	AIIMS Rishikesh	North	40	M	Uttarakhand	No	NA	Covishield	2	2021-02-15	2021-04-22	66	NP & OP	RT-PCR	2021-05-20	Symptomatic	Yes	18-05-2021	94	28	No	No	No	Yes	Yes	No	No	No	No	No	No	No	No	No	No	No	No	NA	NA	NA	NA	MCL-21-H-4545	1501264	1098083	29646	99.1406	G	B.1.617.2	99.8867
188	AIIMS Rishikesh	North	27	M	Uttarakhand	No	NA	Covishield	2	2021-02-08	2021-03-20	40	NP & OP	RT-PCR	2021-04-17	Symptomatic	Yes	2021-10-04	68	28	No	Yes	No	No	No	No	No	No	No	No	No	No	No	No	No	No	No	NA	NA	NA	NA	MCL-21-H-4547	Not sequenced
189	GMC Aurangabad	West	49	F	Maharashtra	No	NA	Covishield	2	2021-03-13	2021-04-10	28	NP & OP	RT-PCR	2021-05-18	Asymptomatic	Yes	NA	66	38	No	No	No	No	No	No	No	No	No	No	No	No	No	No	No	No	No	NA	NA	NA	NA	MCL-21-H-4869	2446368	2328505	29903	100	G	B.1.617.2	99.8775
190	GMC Aurangabad	West	54	F	Maharashtra	No	NA	Covishield	2	2021-04-02	2021-05-06	34	NP & OP	RT-PCR	2021-05-19	Symptomatic	No	17-05-2021	47	13	Yes	No	Yes	No	No	No	No	No	Yes	No	No	No	No	No	No	No	No	NA	NA	NA	NA	MCL-21-H-4870	2426232	2285263	29898	99.9833	G	B.1.617.2	99.9013
191	GMC Aurangabad	West	50	F	Maharashtra	No	NA	Covishield	2	2021-03-13	2021-04-10	28	NP & OP	RT-PCR	2021-05-20	Asymptomatic	Yes	NA	68	40	No	No	No	No	No	No	No	No	No	No	No	No	No	No	No	No	No	NA	NA	NA	NA	MCL-21-H-4871	2796138	2725878	29899	99.9866	G	B.1.617.2	99.8979
192	GMC Aurangabad	West	75	F	Maharashtra	No	NA	Covaxin	2	2021-04-02	2021-05-06	34	NP & OP	RT-PCR	2021-05-21	Symptomatic	No	17-05-2021	49	15	Yes	Yes	No	No	No	No	No	No	No	No	No	No	No	Yes	No	No	No	NA	NA	NA	NA	MCL-21-H-4872	2488462	2302069	29887	99.9465	G	B.1.617.2	99.9047
193	GMC Aurangabad	West	65	M	Maharashtra	No	NA	Covishield	2	2021-03-27	2021-04-27	31	NP & OP	RT-PCR	2021-05-21	Asymptomatic	Yes	NA	55	24	No	No	No	No	No	No	No	No	No	No	No	No	No	Yes	No	No	No	NA	NA	NA	NA	MCL-21-H-4873	2908814	2864469	29901	99.9933	G	B.1.617.2	99.8979
194	GMC Aurangabad	West	47	M	Maharashtra	No	NA	Covishield	2	2021-03-18	2021-05-05	48	NP & OP	RT-PCR	2021-05-21	Asymptomatic	Yes	NA	64	16	No	No	No	No	No	No	No	No	No	No	No	No	No	No	No	No	No	NA	NA	NA	NA	MCL-21-H-4874	1981380	1881276	29876	99.9097	G	B.1.617.2	99.9012
195	GMC Aurangabad	West	45	M	Maharashtra	No	NA	Covishield	2	2021-03-15	2021-04-29	45	NP & OP	RT-PCR	2021-05-21	Asymptomatic	Yes	NA	67	22	No	No	No	No	No	No	No	No	No	No	No	No	No	No	No	No	No	NA	NA	NA	NA	MCL-21-H-4875	1807570	1681892	29894	99.9699	G	B.1.617.2	99.908
196	GMC Aurangabad	West	28	M	Maharashtra	No	NA	Covaxin	2	2021-02-08	2021-03-30	50	NP & OP	RT-PCR	2021-05-21	Symptomatic	No	18-05-2021	102	52	Yes	No	No	No	No	No	No	No	No	No	No	No	No	No	No	No	No	NA	NA	NA	NA	MCL-21-H-4876	2258308	2075852	29876	99.9097	G	B.1.617.2	99.8978
197	GMC Aurangabad	West	35	M	Maharashtra	No	NA	Covaxin	2	2021-03-25	2021-05-06	42	NP & OP	RT-PCR	2021-05-22	Symptomatic	Yes	21-05-2021	58	16	Yes	No	Yes	No	No	No	No	No	No	No	No	No	No	No	No	No	No	NA	NA	NA	NA	MCL-21-H-4877	3083986	2977394	29900	99.99	G	B.1.617.2	99.8979
198	GMC Aurangabad	West	45	M	Maharashtra	No	NA	Covishield	2	2021-04-02	2021-05-11	39	NP & OP	RT-PCR	2021-05-22	Asymptomatic	Yes	NA	50	11	No	No	No	No	No	No	No	No	No	No	No	No	No	No	No	Asthma	No	NA	NA	NA	NA	MCL-21-H-4878	2724904	2549922	29899	99.9866	G	B.1.617.2	99.8945
199	GMC Aurangabad	West	35	M	Maharashtra	No	NA	Covishield	2	2021-03-17	2021-04-28	42	NP & OP	RT-PCR	2021-05-22	Asymptomatic	Yes	NA	66	24	No	No	No	No	No	No	No	No	No	No	No	No	No	No	No	No	No	NA	NA	NA	NA	MCL-21-H-4879	2246244	1873296	29897	99.9799	G	B.1.617.2	99.8979
200	GMC Aurangabad	West	58	M	Maharashtra	No	NA	Covishield	2	2021-01-29	2021-02-26	28	NP & OP	RT-PCR	2021-05-22	Symptomatic	No	20-05-2021	113	85	Yes	Yes	No	No	No	No	No	No	No	No	No	No	No	Yes	No	No	No	NA	NA	NA	NA	MCL-21-H-4880	2222342	1416277	29644	99.1339	G	B.1.617.3	99.8936
201	GMC Aurangabad	West	51	M	Maharashtra	No	NA	Covishield	2	2021-03-20	2021-05-05	46	NP & OP	RT-PCR	2021-05-22	Asymptomatic	Yes	NA	63	17	No	No	No	No	No	No	No	No	No	No	No	No	No	No	No	No	No	NA	NA	NA	NA	MCL-21-H-4881	3156656	3079214	29898	99.9833	G	B.1.617.2	99.8979
202	GMC Aurangabad	West	49	F	Maharashtra	No	NA	Covishield	2	2021-03-11	2021-05-05	55	NP & OP	RT-PCR	2021-05-22	Asymptomatic	Yes	NA	72	17	No	No	No	No	No	No	No	No	No	No	No	No	No	No	No	No	No	NA	NA	NA	NA	MCL-21-H-4882	3408830	3226606	29902	99.9967	G	B.1.617.2	99.8911
203	GMC Aurangabad	West	82	F	Maharashtra	No	NA	Covishield	2	2021-03-11	2021-04-26	46	NP & OP	RT-PCR	2021-05-23	Asymptomatic	Yes	NA	73	27	No	No	No	No	No	No	No	No	Yes	No	No	No	No	Yes	No	No	No	NA	NA	NA	NA	MCL-21-H-4883	2346248	2282540	29888	99.9498	G	B.1.617.2	99.9081
204	GMC Aurangabad	West	90	M	Maharashtra	No	NA	Covishield	2	2021-03-16	2021-05-05	50	NP & OP	RT-PCR	2021-05-23	Asymptomatic	Yes	NA	68	18	No	No	No	No	No	No	No	No	Yes	No	No	No	No	Yes	No	No	No	NA	NA	NA	NA	MCL-21-H-4884	Not sequenced
205	GMC Aurangabad	West	33	F	Maharashtra	No	NA	Covishield	2	2021-03-17	2021-04-26	40	NP & OP	RT-PCR	2021-05-24	Asymptomatic	Yes	NA	68	28	No	No	No	No	No	No	No	No	No	No	No	No	No	No	No	No	No	NA	NA	NA	NA	MCL-21-H-4885	1808330	1777242	29890	99.9565	G	B.1.617.2	99.8911
206	GMC Aurangabad	West	49	M	Maharashtra	No	NA	Covishield	2	2021-03-26	2021-05-11	46	NP & OP	RT-PCR	2021-05-24	Asymptomatic	No	NA	59	13	No	No	No	No	No	No	No	No	No	No	No	No	No	No	No	No	No	NA	NA	NA	NA	MCL-21-H-4886	2764456	2692437	29895	99.9732	G	B.1.617.2	99.8911
207	GMC Aurangabad	West	31	F	Maharashtra	No	NA	Covishield	2	2021-03-24	2021-05-09	46	NP & OP	RT-PCR	2021-05-25	Asymptomatic	Yes	NA	62	16	No	No	No	No	No	No	No	No	No	No	No	No	No	No	No	No	No	NA	NA	NA	NA	MCL-21-H-4887	2620638	2133077	29786	99.6087	G	B.1.617.2	99.8975
208	GMC Aurangabad	West	40	F	Maharashtra	No	NA	Covishield	2	2021-02-17	2021-03-20	31	NP & OP	RT-PCR	2021-05-25	Asymptomatic	No	NA	97	66	No	No	No	No	No	No	No	No	No	No	No	No	No	No	No	No	No	NA	NA	NA	NA	MCL-21-H-4888	3323190	3198048	29861	99.8595	G	B.1.617.2
209	IGGMC Nagpur	West	44	M	Maharashtra	No	NA	Covishield	2	2021-02-17	2021-03-18	29	NP & OP	RT-PCR	2021-04-05	Asymptomatic	Yes	NA	47	18	No	No	No	No	No	No	No	No	No	No	No	No	No	No	No	No	No	NA	NA	NA	NA	MCL-21-H-4892	2158744	2142022	29899	99.9866	G	B.1.617.1	99.8911
210	IGGMC Nagpur	West	24	F	Maharashtra	No	NA	Covaxin	1	2021-04-15	nil		NP & OP	RT-PCR	2021-05-03	Asymptomatic	Yes	NA	18	NA	No	No	No	No	No	No	No	No	No	No	No	No	No	No	No	No	No	NA	NA	NA	NA	MCL-21-H-4893	2589730	2538452	29836	99.7759	G	B.1.617.2	99.8704
211	IGGMC Nagpur	West	26	F	Maharashtra	No	NA	Covishield	2	2021-02-16	2021-03-18	30	NP & OP	RT-PCR	2021-05-08	Symptomatic	No	2021-06-05	81	51	Yes	No	Yes	No	No	No	No	Cough, burning in eyes	No	No	No	No	No	No	No	No	Yes	IGGMC Nagpur	Nagpur	Maharashtra	3 days	MCL-21-H-4894	2875048	2707659	29888	99.9498	G	B.1.617.2	99.8876
212	IGGMC Nagpur	West	49	F	Maharashtra	No	NA	Covishield	2	2021-01-20	2021-02-18	29	NP & OP	RT-PCR	2021-05-19	Symptomatic	No	16-05-2021	119	90	No	No	No	No	No	No	No	Bodyache	Yes	No	No	No	No	No	No	No	No	NA	NA	NA	NA	MCL-21-H-4895	2976102	2911578	29715	99.3713	G	B.1.617.2
213	IGGMC Nagpur	West	55	M	Maharashtra	No	NA	Covishield	1	2021-04-19	nil		NP & OP	RT-PCR	2021-05-27	Symptomatic	Yes	26-05-2021	38	NA	No	No	No	Yes	No	No	No	Bodyache	No	No	No	No	No	No	No	No	No	NA	NA	NA	NA	MCL-21-H-4899	2753434	2483386	29885	99.9398	G	B.1.617.2	99.8842
214	NICED	East	31	M	West Bengal	No	NA	Covishield	2	2021-02-02	2021-03-09	35	NP & OP	RT-PCR	2021-04-13	Symptomatic	No	2021-12-04	70	35	No	Yes	Yes	No	No	No	No	No	No	No	No	No	No	No	No	No	No	NA	NA	NA	NA	MCL-21-H-4969	2333066	2183041	29902	99.9967	G	B.1.617.1	99.9047
215	NICED	East	23	M	West Bengal	No	NA	Covishield	2	2021-02-03	2021-02-24	21	NP & OP	RT-PCR	2021-04-15	Symptomatic	Yes	14-04-2021	71	50	No	No	No	No	No	No	No	Headache, Weakness	No	No	No	No	No	No	No	No	No	NA	NA	NA	NA	MCL-21-H-4970	3025384	2455084	29877	99.9131	G	B.1.617.2	99.8705
216	NICED	East	42	M	West Bengal	No	NA	Covishield	2	2021-02-02	2021-03-05	31	NP & OP	RT-PCR	2021-04-13	Symptomatic	Yes	2021-11-04	70	39	No	No	Yes	No	No	No	No	Runny nose	No	No	No	No	No	No	No	No	No	NA	NA	NA	NA	MCL-21-H-4971	2862770	2529434	29848	99.8161	G	B.1.617.2	99.9114
217	NICED	East	36	M	West Bengal	No	NA	Covishield	2	2021-02-02	2021-03-05	31	NP & OP	RT-PCR	2021-04-13	Symptomatic	No	2021-11-04	70	39	No	No	No	Yes	Yes	No	No	Runny nose	No	No	No	No	No	No	No	Dyslipidemia	No	NA	NA	NA	NA	MCL-21-H-4972	2647216	2328040	29886	99.9431	G	B.1.617.1	99.9013
218	NICED	East	57	M	West Bengal	No	NA	Covishield	2	2021-02-03	2021-03-07	32	NP & OP	RT-PCR	2021-05-03	Symptomatic	Yes	2021-02-05	89	57	Yes	No	No	No	No	No	No	Weakness	No	No	No	No	No	No	No	No	No	NA	NA	NA	NA	MCL-21-H-4973	2605896	2580976	29735	99.4382	G	B.1.617.2	99.8936
219	NICED	East	53	M	West Bengal	No	NA	Covishield	2	2021-02-03	2021-03-07	32	NP & OP	RT-PCR	2021-05-05	Asymptomatic	Yes	NA	91	59	No	No	No	No	No	No	No	No	No	No	No	No	No	No	No	No	No	NA	NA	NA	NA	MCL-21-H-4974	2837086	2704700	29901	99.9933	G	B.1.617.1	99.9013
220	NICED	East	27	M	West Bengal	No	NA	Covishield	2	2021-02-02	2021-03-08	34	NP & OP	RT-PCR	2021-05-10	Symptomatic	Yes	2021-07-05	97	63	Yes	Yes	Yes	No	No	Yes	No	Runny nose	No	No	No	No	No	No	No	No	No	NA	NA	NA	NA	MCL-21-H-4975	2942396	2897724	29879	99.9197	G	B.1.617.2	99.8911
221	NICED	East	35	M	West Bengal	Yes	71 days	Covishield	2	2021-01-25	2021-02-26	32	NP & OP	RT-PCR	2021-04-21	Symptomatic	Yes	18-04-2021	86	54	No	No	Yes	No	No	No	No	No	No	No	No	No	No	No	No	No	No	NA	NA	NA	NA	MCL-21-H-4976	1379972	1239170	27530	92.0643	G	B.1.617.2
222	NICED	East	50	M	West Bengal	No	NA	Covishield	2	2021-01-16	2021-02-28	43	NP & OP	RT-PCR	2021-04-21	Symptomatic	Yes	19-04-2021	95	52	No	No	Yes	No	No	No	No	No	No	No	No	No	No	No	No	No	No	NA	NA	NA	NA	MCL-21-H-4977	1567094	1483480	29860	99.8562	G	B.1.617.1	99.9046
223	NICED	East	37	M	West Bengal	Yes	88 days	Covishield	2	2021-01-20	2021-02-25	36	NP & OP	RT-PCR	2021-04-26	Symptomatic	Yes	20-04-2021	96	60	No	No	No	No	No	Yes	No	Bodyache	No	No	No	No	No	No	No	No	No	No	NA	NA	NA	MCL-21-H-4978	Not sequenced
224	PGIMER, Chandigarh	North	27	F	Chandigarh	No	No	Covishield	2	2021-01-28	2021-03-09	40	NP & OP	RT-PCR	2021-03-27	Symptomatic	No	25-03-2021	58	18	NO	Yes	Yes	NO	NO	NO	NO	Bodyache	No	No	No	No	No	No	No	No	No	No	NA	NA	NA	MCL-21-H-4979	2784846	2496966	29883	99.9331	GR	B.1.1.7	99.8501
225	PGIMER, Chandigarh	North	26	F	Chandigarh	No	No	Covishield	2	2021-02-05	2021-03-19	42	NP & OP	RT-PCR	2021-04-03	Symptomatic	No	31-03-2021	57	15	NO	NO	Yes	Yes	Yes	NO	NO	Bodyache	No	No	No	No	No	No	No	No	No	No	NA	NA	NA	MCL-21-H-4981	2136858	1744371	29575	98.9031	GR	B.1.1.7
226	PGIMER, Chandigarh	North	23	F	Chandigarh	No	No	Covishield	2	2021-01-29	2021-03-04	34	NP & OP	RT-PCR	2021-04-05	Symptomatic	No	2021-05-04	66	32	NO	Yes	Yes	NO	NO	NO	NO	Bodyache	No	No	No	No	No	No	No	No	No	No	NA	NA	NA	MCL-21-H-4982	2705042	2652461	29886	99.9431	GR	B.1.1.7	99.874
227	PGIMER, Chandigarh	North	39	M	Punjab	No	No	Covishield	2	2021-02-03	2021-03-16	41	NP & OP	RT-PCR	2021-04-05	Symptomatic	No	2021-04-04	61	20	Yes	Yes	Yes	NO	NO	NO	NO	Bodyache	No	No	No	No	No	No	No	No	No	No	NA	NA	NA	MCL-21-H-4983	2295312	2257481	29890	99.9565	GR	B.1.1.7	99.8843
228	PGIMER, Chandigarh	North	34	M	Chandigarh	No	No	Covishield	2	2021-02-10	2021-03-11	29	NP & OP	RT-PCR	2021-04-05	Symptomatic	No	2021-04-04	54	25	Yes	Yes	NO	NO	NO	NO	NO	Bodyache	No	No	No	No	No	No	No	No	No	No	NA	NA	NA	MCL-21-H-4984	2707324	2607037	29888	99.9498	G	B.1.617.2	99.8945
229	PGIMER, Chandigarh	North	35	M	Chandigarh	No	No	Covishield	2	2021-01-28	2021-03-02	33	NP & OP	RT-PCR	2021-04-05	Symptomatic	No	2021-11-04	67	34	NO	YES	YES	YES	YES	NO	NO	Bodyache	No	No	No	No	No	No	No	No	No	No	NA	NA	NA	MCL-21-H-4985	2564980	2506502	29899	99.9866	G	B.1.617.2	99.8911
230	PGIMER, Chandigarh	North	26	M	Chandigarh	No	No	Covishield	2	2021-01-16	2021-03-25	68	NP & OP	RT-PCR	2021-04-14	Symptomatic	No	2021-12-03	88	20	NO	NO	Yes	NO	NO	NO	NO	Bodyache	No	No	No	No	No	No	No	No	No	No	NA	NA	NA	MCL-21-H-4986	2909732	2840338	29903	100	G	B.1.617.2	99.9115
231	PGIMER, Chandigarh	North	29	M	Chandigarh	No	No	Covishield	2	2021-01-27	2021-03-02	34	NP & OP	RT-PCR	2021-03-14	Symptomatic	No	14-03-2021	46	12	NO	NO	Yes	NO	NO	NO	NO	Bodyache	No	No	No	No	No	No	No	No	No	No	NA	NA	NA	MCL-21-H-4987	2758688	2701434	29902	99.9967	G	B.1.617.2	99.8979
232	PGIMER, Chandigarh	North	31	M	Punjab	No	No	Covishield	2	2021-02-16	2021-03-19	31	NP & OP	RT-PCR	2021-04-15	Symptomatic	No	13-04-2021	58	27	Yes	NO	Yes	NO	NO	NO	NO	Bodyache	No	No	No	No	No	No	No	No	No	No	NA	NA	NA	MCL-21-H-4988	2318644	2290632	29900	99.99	G	B.1.617.2	99.8843
233	PGIMER, Chandigarh	North	32	M	Chandigarh	No	No	Covishield	2	2021-02-06	2021-03-25	47	NP & OP	RT-PCR	2021-04-16	Symptomatic	No	15-04-2021	69	22	NO	Yes	Yes	NO	NO	NO	NO	Bodyache	No	No	No	No	No	No	No	No	No	No	NA	NA	NA	MCL-21-H-4989	2546474	2439141	29893	99.9666	GR	B.1.1.7	99.8672
234	PGIMER, Chandigarh	North	46	M	Chandigarh	No	No	Covishield	2	2021-01-17	2021-02-28	42	NP & OP	RT-PCR	2021-04-17	Symptomatic	No	17-04-2021	90	48	NO	Yes	NO	NO	NO	NO	NO	Bodyache	No	No	No	No	No	No	No	No	No	No	NA	NA	NA	MCL-21-H-4990	2459356	2416462	29901	99.9933	G	B.1.617.2	99.8979
235	PGIMER, Chandigarh	North	44	M	Chandigarh	No	No	Covishield	2	2021-02-22	2021-03-28	34	NP & OP	RT-PCR	2021-04-17	Symptomatic	No	16-04-2021	54	20	NO	NO	Yes	NO	NO	NO	NO	Bodyache	No	No	No	No	No	No	No	No	No	No	NA	NA	NA	MCL-21-H-4991	2753542	2695278	29894	99.9699	GR	B.1.1.7	99.8877
236	PGIMER, Chandigarh	North	35	M	Chandigarh	No	No	Covishield	2	2021-01-25	2021-03-02	36	NP & OP	RT-PCR	2021-04-21	Symptomatic	No	19-04-2021	86	50	Yes	Yes	YES	NO	NO	NO	NO	Bodyache	No	No	No	No	No	No	No	No	No	No	NA	NA	NA	MCL-21-H-4992	2427376	2247058	29893	99.9666	G	B.1.617.2	99.8978
237	PGIMER, Chandigarh	North	40	F	Chandigarh	No	No	Covishield	2	2021-01-23	2021-03-03	39	NP & OP	RT-PCR	2021-03-28	Symptomatic	No	25-03-2021	64	25	NO	NO	NO	YES	NO	NO	NO	Bodyache	No	No	No	No	No	No	No	No	No	No	NA	NA	NA	MCL-21-H-4993	2337090	2196187	29902	99.9967	G	B.1.617.1	99.9082
238	PGIMER, Chandigarh	North	60	F	Chandigarh	No	No	Covishield	2	2021-02-10	2021-03-12	30	NP & OP	RT-PCR	2021-03-27	Symptomatic	No	24-03-2021	45	15	NO	YES	NO	YES	NO	NO	NO	Bodyache	No	No	No	No	No	No	No	No	No	No	NA	NA	NA	MCL-21-H-4994	2690456	2602272	29895	99.9732	GR	B.1.1.7	99.8843
239	PGIMER, Chandigarh	North	50	M	Haryana	No	No	Covishield	2	2021-01-17	2021-02-16	30	NP & OP	RT-PCR	2021-04-13	Symptomatic	No	2021-11-04	86	56	NO	NO	YES	NO	NO	NO	NO	Bodyache	No	No	No	No	No	No	No	No	No	No	NA	NA	NA	MCL-21-H-4995	3065848	2979429	29894	99.9699	GR	B.1.1.7	99.8809
240	PGIMER, Chandigarh	North	31	M	Chandigarh	No	No	Covishield	2	2021-01-07	2021-02-05	29	NP & OP	RT-PCR	2021-04-15	Symptomatic	No	2021-12-04	98	69	NO	YES	NO	NO	NO	NO	NO	Bodyache	No	No	No	No	No	No	No	No	No	No	NA	NA	NA	MCL-21-H-4996	2451850	2169642	29882	99.9298	GR	B.1.1.7	99.8808
241	PGIMER, Chandigarh	North	33	M	Chandigarh	No	No	Covaxin	2	2021-03-12	2021-04-09	28	NP & OP	RT-PCR	2021-05-04	Symptomatic	No	2021-03-05	53	25	YES	NO	YES	NO	NO	NO	NO	Bodyache	No	No	No	No	No	No	No	No	No	No	NA	NA	NA	MCL-21-H-4998	2138346	1968586	29889	99.9532	G	B.1.617.2	99.8945
242	PGIMER, Chandigarh	North	44	M	Chandigarh	No	No	Covaxin	2	2021-03-03	2021-03-31	28	NP & OP	RT-PCR	2021-04-22	Symptomatic	No	20-04-2021	50	22	NO	NO	YES	NO	NO	NO	NO	Bodyache	No	No	No	No	No	No	No	No	No	No	NA	NA	NA	MCL-21-H-4999	3214412	3177979	29870	99.8896	GR	B.1.1.7	99.8706
243	GMC Surat	West	53	M	Gujarat	No	No	Covaxin	2	2021-01-31	2021-03-01	29	NP	RT-PCR	2021-03-29	Asymptomatic	No	NA	57	28	No	No	No	No	No	No	No	No	No	Yes	No	No	No	No	No	No	No	No	No	No	No	MCl-21-H-3340	1715924	159	9389	31.3982
244	GMC Surat	West	33	F	Gujarat	Yes (2.10.2020)	114 days	Covishield	2	2021-01-25	2021-02-26	32			2021-04-05	Asymptomatic	No	NA	70	38	No	No	No	No	No	No	No	No	No	No	No	No	No	No	No	No	No	No	No	No	No	MCl-21-H-3339	4345272	29	2514	8.40718
245	RMRC Dibrugarh	North East	39	M	Assam	No	NA	Covishield	2	2021-01-25	2021-02-22	28	NP	RT-PCR	2021-04-13	Asymptomatic	No	NA	78	50	No	No	No	No	No	No	No	No	No	No	No	No	No	No	No	No	No	NA	NA	NA	NA	MCL-21-H-5155	Not sequenced
246	RMRC Dibrugarh	North East	44	M	Assam	No	NA	Covishield	2	2021-02-26	2021-03-26	28	NP	RT-PCR	2021-04-16	Asymptomatic	No	NA	49	21	No	No	No	No	No	No	No	No	No	No	No	No	No	No	No	No	No	NA	NA	NA	NA	MCL-21-H-5156	Not sequenced
247	RMRC Dibrugarh	North East	35	M	Assam	No	NA	Covishield	2	2021-01-19	2021-03-16	56	NP	RT-PCR	2021-04-19	Symptomatic	No	17-04-2021	90	34	No	No	No	Yes	No	No	No	No	No	No	No	No	No	No	No	No	No	NA	NA	NA	NA	MCL-21-H-5157	2213906	2095027	29900	99.99	G	B.1.617.1	99.8979
248	RMRC Dibrugarh	North East	31	M	Tamil Nadu	No	NA	Covishield	2	2021-01-19	2021-03-04	44	NP	RT-PCR	2021-04-21	Asymptomatic	Yes	NA	92	48	No	No	No	No	No	No	No	No	No	No	No	No	No	No	No	No	No	NA	NA	NA	NA	MCL-21-H-5158	1642244	1609081	29850	99.8228	GR	B.1.1.7	99.8671
249	RMRC Dibrugarh	North East	35	M	Assam	No	NA	Covishield	2	2021-03-09	2021-04-08	30	NP	RT-PCR	2021-04-23	Asymptomatic	Yes	NA	45	15	No	No	No	No	No	No	No	No	No	No	No	No	No	No	No	No	No	NA	NA	NA	NA	MCL-21-H-5159	2427250	2349283	29868	99.883	G	B.1.617.2	99.8774
250	RMRC Dibrugarh	North East	49	M	Assam	No	NA	Covishield	2	2021-02-26	2021-03-28	30	NP	RT-PCR	2021-04-24	Asymptomatic	Yes	NA	57	27	No	No	No	No	No	No	No	No	No	No	No	No	No	No	No	No	No	NA	NA	NA	NA	MCL-21-H-5160	2430520	2410880	29762	99.5285	G	B.1.617.2	99.8427
251	RMRC Dibrugarh	North East	31	M	Assam	No	NA	Covishield	2	2021-03-13	2021-04-10	28	NP	RT-PCR	2021-04-25	Asymptomatic	No	NA	43	15	No	No	No	No	No	No	No	No	No	No	No	No	No	No	No	No	No	NA	NA	NA	NA	MCL-21-H-5161	2626534	2569287	29885	99.9398	G	B.1.617.2	99.8741
252	RMRC Dibrugarh	North East	36	M	Assam	No	NA	Covishield	2	2021-03-12	2021-04-10	29	NP	RT-PCR	2021-04-25	Asymptomatic	Yes	NA	44	15	No	No	No	No	No	No	No	No	No	No	No	No	No	No	No	No	No	NA	NA	NA	NA	MCL-21-H-5162	1176934	1037239	29732	99.4282	G	B.1.617.2	99.8734
253	RMRC Dibrugarh	North East	41	M	Assam	No	NA	Covishield	2	2021-02-23	2021-03-23	28	NP	RT-PCR	2021-04-25	Asymptomatic	No	NA	61	33	No	No	No	No	No	No	No	No	No	No	No	No	No	No	No	No	No	NA	NA	NA	NA	MCL-21-H-5164	1843488	1739224	29285	97.9333	G	B.1.617.2
254	RMRC Dibrugarh	North East	19	F	Assam	No	NA	Covishield	2	2021-02-11	2021-03-12	29	NP	RT-PCR	2021-04-26	Asymptomatic	No	NA	74	45	No	No	No	No	No	No	No	No	No	No	No	No	No	No	No	No	No	NA	NA	NA	NA	MCL-21-H-5165	Not sequenced
255	RMRC Dibrugarh	North East	70	M	Assam	No	NA	Covishield	2	2021-03-08	2021-04-08	31	NP	RT-PCR	2021-04-26	Asymptomatic	Yes	NA	49	18	No	No	No	No	No	No	No	No	No	No	No	No	No	No	No	No	No	NA	NA	NA	NA	MCL-21-H-5166	2554932	1555168	29807	99.679	G	B.1.617.2	99.8806
256	RMRC Dibrugarh	North East	38	M	Assam	No	NA	Covishield	2	2021-02-22	2021-03-25	31	NP	RT-PCR	2021-04-28	Asymptomatic	No	NA	65	34	No	No	No	No	No	No	No	No	No	No	No	No	No	No	No	No	No	NA	NA	NA	NA	MCL-21-H-5168	Not sequenced
257	RMRC Dibrugarh	North East	27	M	Assam	No	NA	Covishield	2	2021-02-22	2021-03-22	28	NP	RT-PCR	2021-04-30	Asymptomatic	No	NA	67	39	No	No	No	No	No	No	No	No	No	No	No	No	No	No	No	No	No	NA	NA	NA	NA	MCL-21-H-5170	2799718	2769518	29879	99.9197	G	B.1.617.2	99.8843
258	RMRC Dibrugarh	North East	30	M	Tamil Nadu	No	NA	Covishield	2	2021-02-13	2021-03-13	28	NP	RT-PCR	2021-04-30	Asymptomatic	No	NA	76	48	No	No	No	No	No	No	No	No	No	No	No	No	No	No	No	No	No	NA	NA	NA	NA	MCL-21-H-5171	815608	556827	29402	98.3246	G	B.1.617.2
259	RMRC Dibrugarh	North East	34	M	Assam	No	NA	Covishield	2	2021-03-01	2021-04-01	31	NP	RT-PCR	2021-04-30	Asymptomatic	No	NA	60	29	No	No	No	No	No	No	No	No	No	No	No	No	No	No	No	No	No	NA	NA	NA	NA	MCL-21-H-5172	1657096	1362424	29523	98.7292	G	B.1.617.2
260	RMRC Dibrugarh	North East	51	M	Assam	No	NA	Covishield	2	2021-02-12	2021-03-10	26	NP	RT-PCR	2021-05-01	Asymptomatic	Yes	NA	78	52	No	No	No	No	No	No	No	No	No	No	No	No	No	No	No	No	No	NA	NA	NA	NA	MCL-21-H-5173	Not sequenced
261	RMRC Dibrugarh	North East	40	M	Assam	No	NA	Covishield	2	2021-02-20	2021-03-22	30	NP	RT-PCR	2021-05-08	Symptpmatic	No	2021-01-05	77	47	Yes	No	No	No	No	No	No	Malaise	No	No	No	No	No	No	No	No	No	NA	NA	NA	NA	MCL-21-H-5176	2163776	2040638	29884	99.9365	G	B.1.617.2	99.8979
262	RMRC Dibrugarh	North East	33	M	Assam	No	NA	Covishield	2	2021-02-10	2021-03-18	36	NP	RT-PCR	2021-05-15	Symptpmatic	Yes	15-05-2021	94	58	Yes	No	Yes	No	No	No	No	No	No	No	No	No	No	No	No	No	No	NA	NA	NA	NA	MCL-21-H-5177	2363610	2241491	29791	99.6255	G	B.1.617.2	99.8941
263	RMRC Dibrugarh	North East	40	M	Arunachal Pradesh	No	NA	Covishield	2	2021-03-03	2021-04-01	29	NP	RT-PCR	2021-05-17	Asymptomatic	No	NA	75	46	No	No	No	No	No	No	No	No	No	No	No	No	No	No	No	No	No	NA	NA	NA	NA	MCL-21-H-5178	2203548	2060606	29727	99.4114	G	B.1.617.2	99.8904
264	RMRC Dibrugarh	North East	51	M	Assam	No	NA	Covishield	2	2021-02-02	2021-03-02	28	Nasal	RT-PCR	2021-05-15	Asymptomatic	Yes	NA	102	74	No	No	No	No	No	No	No	No	No	No	No	No	No	No	No	No	No	NA	NA	NA	NA	MCL-21-H-5179	2260556	2036105	29641	99.1238	G	B.1.617.2	99.8799
265	RMRC Dibrugarh	North East	45	M	Assam	No	NA	Covishield	2	2021-01-29	2021-03-02	32	NP	RT-PCR	2021-05-22	Asymptomatic	Yes	NA	113	81	No	No	No	No	No	No	No	No	Yes	No	No	No	No	No	No	No	Yes	District Hospital	Dibrugarh	Assam	6 days	MCL-21-H-5180	2536346	2403971	29881	99.9264	G	B.1.617.2	99.8979
266	RMRC Dibrugarh	North East	56	M	Assam	No	NA	Covishield	2	2021-03-07	2021-04-07	31	Nasal	RT-PCR	2021-05-23	Asymptomatic	Yes	NA	77	46	No	No	No	No	No	No	No	No	No	No	No	No	No	No	No	No	No	NA	NA	NA	NA	MCL-21-H-5182	2544034	2451346	29800	99.6556	B	B.1.617.2	99.8873
267	RMRC Dibrugarh	North East	50	F	Assam	No	NA	Covishield	2	2021-02-04	2021-03-08	32	NP	RT-PCR	2021-05-24	Symptomatic	Yes	22-05-2021	109	77	No	No	No	No	No	No	No	Weakness	No	No	No	No	No	No	No	No	Yes	Assam Medical College	Dibrugarh	Assam	7 days	MCL-21-H-5183	1655306	1550394	29756	99.5084	G	B.1.617.2	99.8701
268	RMRC Dibrugarh	North East	60	F	Assam	No	NA	Covishield	2	2021-01-19	2021-02-19	31	NP	RT-PCR	2021-05-24	Symptomatic	Yes	NA	125	94	No	No	No	No	No	No	No	Bodyache, weakness	No	No	No	No	No	No	No	No	Yes	Assam Medical College	Dibrugarh	Assam	7 days	MCL-21-H-5187	2605532	2475303	29884	99.9365	G	B.1.617.2	99.8843
269	RMRC Dibrugarh	North East	40	M	Assam	No	NA	Covishield	2	2021-03-23	2021-05-07	45	Nasal	RT-PCR	2021-05-24	Asymptomatic	No	NA	62	17	No	No	No	No	No	No	No	No	No	No	No	No	No	No	No	No	No	NA	NA	NA	NA	MCL-21-H-5189	2766024	2706820	29875	99.9064	G	B.1.617.2	99.8808
270	RMRC Dibrugarh	North East	49	M	Assam	No	NA	Covishield	2	2021-03-28	2021-05-06	39	NP	RT-PCR	2021-05-26	Symptomatic	No	24-05-2021	59	20	No	No	Yes	No	No	No	No	No	No	No	No	No	No	No	No	No	No	NA	NA	NA	NA	MCL-21-H-5190	1832978	1656079	29716	99.3746	G	B.1.617.2	99.8665
271	RMRC Dibrugarh	North East	76	M	Assam	No	NA	Covishield	2	2021-02-02	2021-03-02	28	NP	RT-PCR	2021-05-26	Symptomatic	Yes	20-05-2021	113	85	Yes	No	No	No	No	No	No	No	No	No	No	No	No	No	No	No	No	NA	NA	NA	NA	MCL-21-H-5192	2341028	2266069	29798	99.6489	G	B.1.617.2	99.8873
272	RMRC Dibrugarh	North East	49	F	Assam	No	NA	Covishield	2	2021-03-11	2021-04-12	32	NP	RT-PCR	2021-05-26	Asymptomatic	No	NA	76	44	No	No	No	No	No	No	No	No	No	No	No	No	No	No	No	No	No	NA	NA	NA	NA	MCL-21-H-5194	Not sequenced
273	RMRC Dibrugarh	North East	54	F	Assam	No	NA	Covishield	2	2021-02-28	2021-04-09	40	NP	RT-PCR	2021-05-27	Symptomatic	No	25-05-2021	88	48	Yes	No	No	No	No	No	No	No	No	No	No	No	No	No	No	No	No	NA	NA	NA	NA	MCL-21-H-5195	2903500	2835050	29865	99.8729	G	B.1.617.2	99.8876
274	RMRC Dibrugarh	North East	50	M	Assam	No	NA	Covishield	2	2021-02-14	2021-03-15	29	NP	RT-PCR	2021-05-27	Symptomatic	No	27-05-2021	102	73	Yes	No	No	No	No	No	No	No	No	No	No	No	No	No	No	No	No	NA	NA	NA	NA	MCL-21-H-5196	596616	571616	29731	99.4248	G	B.1.617.2	99.8871
275	RMRC Dibrugarh	North East	28	F	Assam	No	NA	Covishield	2	2021-01-29	2021-02-19	21	NP	RT-PCR	2021-04-12	Asymptomatic	Yes	NA	73	52	No	No	No	No	No	No	No	No	No	No	No	No	No	No	No	No	No	NA	NA	NA	NA	MCL-21-H-5197	1455728	1384467	29875	99.9064	G	B.1.617.1	99.9217
276	RMRC Dibrugarh	North East	48	F	Assam	No	NA	Covishield	2	2021-02-09	2021-03-15	34	NP	RT-PCR	2021-05-09	Symptomatic	Yes	2021-07-05	89	55	No	No	Yes	Yes	No	Yes	No	No	No	No	No	No	No	No	No	No	No	NA	NA	NA	NA	MCL-21-H-5199	2557324	2489833	29749	99.485	G	B.1.617.2	99.8461
277	RMRC Dibrugarh	North East	32	M	Assam	No	NA	Covishield	2	2021-01-18	2021-02-15	28	NP	RT-PCR	2021-04-25	Asymptomatic	Yes	NA	97	69	No	No	No	No	No	No	No	No	No	No	No	No	No	No	No	No	No	NA	NA	NA	NA	MCL-21-H-5163	2445000	2406569	29882	99.9298	G	B.1.617.2	99.9081
278	S.P. MEDICAL COLLEGE & ASSOCIATED GROOUP OF P.B.M HOSPITAL	West	70 Years	F	RAJASTHAN	NO	NA	COVIISHIELD	2	2021-03-06	2021-04-05	30	NP andThroat swab	RT-PCR	2021-05-28	Symptomatic	YES	21-05-2021	83	53	Y	No	Y	No	No	No	No	No	No	No	No	No	No	Y	No	hyperthyroid	NO					MCL-21-H-5125	2503416	1094427	29139	97.4451	G	B.1.617.2
279	S.P. MEDICAL COLLEGE & ASSOCIATED GROOUP OF P.B.M HOSPITAL	West	60 Years	F	RAJASTHAN	NO	NA	COVIISHIELD	2	2021-03-18	2021-04-20	33	NP andThroat swab	RT-PCR	2021-05-29	Symptomatic	YES	25-05-2021	72	39	Y	Y	Y	No	No	No	Y	No	Y	No	No	No	No	No	No		YES	BPM Bikaner	Bikaner		31-05-2021	MCL-21-H-5128	1818750	1336293	29545	98.8028	G	B.1.617.2
280	S.P. MEDICAL COLLEGE & ASSOCIATED GROOUP OF P.B.M HOSPITAL	West	65 Years	M	RAJASTHAN	NO	NA	COVIISHIELD	2	2021-03-15	2021-04-18	34	NP andThroat swab	RT-PCR	2021-05-29	Symptomatic	YES	15-05-2021	75	41	No	No	Y	No	No	No	No	No	No	No	No	No	No	No	No	Asthma	NO					MCL-21-H-5129	1925808	1504173	29473	98.562	G	B.1.617.2
281	S.P. MEDICAL COLLEGE & ASSOCIATED GROOUP OF P.B.M HOSPITAL	West	70 Years	M	RAJASTHAN	NO	NA	COVIISHIELD	2	2021-03-03	2021-04-16	44	NP andThroat swab	RT-PCR	2021-05-31	Symptomatic	YES	31-05-2021	89	45	Y	No	Y	No	No	No	No	No	No	No	No	No	No	No	No		YES	Jaipur fortis hospital	Jaipur		2021-04-05	MCL-21-H-5131	2362148	2257194	29863	99.8662	G	B.1.617.2
282	S.P. MEDICAL COLLEGE & ASSOCIATED GROOUP OF P.B.M HOSPITAL	West	65 Years	M	RAJASTHAN	NO	NA	COVIISHIELD	2	2021-04-10	2021-05-15	35	NP andThroat swab	RT-PCR	2021-05-31	Symptomatic	YES	28-05-2021	51	16	No	Y	No	No	No	No	No	No	No	No	No	No	No	No	No		NO					MCL-21-H-5132	2563092	2300036	29792	99.6288	G	AY.2	99.8903
283	S.P. MEDICAL COLLEGE & ASSOCIATED GROOUP OF P.B.M HOSPITAL	West	60 Years	M	RAJASTHAN	NO	NA	COVIISHIELD	2	2021-04-01	2021-05-02	31	NP andThroat swab	RT-PCR	2021-05-31	Symptomatic	YES	30-05-2021	60	29	No	No	No	No	No	No	No	weakness	No	No	No	No	No	Y	No		NO					MCL-21-H-5133	1754900	1712469	29870	99.8896	G	B.1.617.2	99.8774
284	S.P. MEDICAL COLLEGE & ASSOCIATED GROOUP OF P.B.M HOSPITAL	West	64 Years	M	RAJASTHAN	NO	NA	COVIISHIELD	2	2021-03-03	2021-03-31	28	NP andThroat swab	RT-PCR	2021-05-31	Symptomatic	YES	30-05-2021	89	61	Y	No	No	No	No	No	No	No	Y	No	No	No	No	No	No		YES	PBM Hospital	Bikaner		30-05-2021	MCL-21-H-5134	2354250	1495864	29528	98.7459	G	B.1.617.2
285	S.P. MEDICAL COLLEGE & ASSOCIATED GROOUP OF P.B.M HOSPITAL	West	69 Years	M	RAJASTHAN	NO	NA	COVIISHIELD	2	2021-03-08	2021-04-07	30	NP andThroat swab	RT-PCR	2021-05-31	Asymptomatic	YES	31-05-2021	84	54	No	No	No	No	No	No	No	No	No	No	No	No	No	Y	No		NO					MCL-21-H-5130	2064278	1763558	29567	98.8764	G	B.1.617.2
286	IGGMC Nagpur	West	67	M	Maharashtra	No	NA	Covishield	2	2021-03-24	2021-05-13	50	NP swab	RT-PCR	2021-05-29	Symptomatic	No	26-05-2021	66	16	Yes	No	Yes	No	No	No	No	Abdominal paim	Yes	No	No	No	No	Yes	No	No	Yes	Jeevan Sai Hospital	Nagpur	Maharashtra	27.05.2021	MCL-21-H-4901	1851342	1475881	29588	98.9466	G	B.1.617.2
287	GMC, TVM	South	40	F	KERALA	NO	NA	COVIISHIELD	1	2021-04-10	nil		NP	RT-PCR	2021-05-13	Symptomatic	YES	2021-10-05	33	NA	No	No	Y	No	No	No	No	Bodyache, weakness	No	No	No	No	No	No	No		NO					MCL-21-H-5153	3003142	2969215	29869	99.8863	G	B.1.617.2	99.8706
288	GMC, TVM	South	39	F	KERALA	NO	NA	COVIISHIELD	2	2021-01-18	2021-02-16	29	NP	RT-PCR	2021-05-03	Asymptomatic	YES	2021-03-05	105	76	No	Y	Y	No	No	No	No	No	No	No	No	No	No	No	No		NO					MCL-21-H-5154	3427268	3399887	29887	99.9465	G	B.1.617.2	99.8775
289	GMC, TVM	South	30	F	KERALA	NO	NA	COVIISHIELD	2	2021-01-21	2021-02-19	29	NP	RT-PCR	2021-04-23	Symptomatic	YES	24-04-2021	92	63	Y	No	Y	No	No	No	No	No	No	No	No	No	No	No	No		NO					MCL-21-H-5151	2693334	2539809	29886	99.9431	G	B.1.617.2	99.8808
290	GMC, TVM	South	36	M	KERALA	NO	NA	COVAXIN	2	2021-02-23	2021-03-23	28	NP	RT-PCR	2021-05-04	Symptomatic	YES	2021-03-05	70	42	Y	No	Y	No	No	No	No	No	No	No	No	No	No	No	No		YES	PRS	Trivandrum		2021-11-05	MCL-21-H-5149	1721098	1684966	29888	99.9498	G	B.1.617.2	99.8707
291	GMC, TVM	South	29	F	KERALA	NO	NA	COVIISHIELD	2	2021-02-02	2021-03-10	36	NP	RT-PCR	2021-05-17	Symptomatic	YES	2021-11-05	104	68	No	Y	Y	No	No	No	No	Nausea	No	No	No	No	No	No	No		YES	GMC, Trivandrum	Trivandrum		18.05.2021	MCL-21-H-5144	2761086	2752035	29885	99.9398	G	B.1.617.2	99.874
292	GMC, TVM	South	26	F	KERALA	NO	NA	COVIISHIELD	2	2021-03-10	2021-04-23	44	NP	RT-PCR	2021-05-21	Symptomatic	YES	21-05-2021	72	28	No	Y	No	No	No	No	No	No	No	No	No	No	No	No	No		NO					MCL-21-H-5141	Not sequenced
293	GMC, TVM	South	27	F	KERALA	NO	NA	COVIISHIELD	2	2021-03-24	2021-04-24	31	NP	RT-PCR	2021-05-21	Symptomatic	YES	21-05-2021	58	27	No	No	No	No	No	No	No	Headche, Back pain	No	No	No	No	No	No	No		NO					MCL-21-H-5140	Not sequenced
294	GMC, TVM	South	69	M	KERALA	NO	NA	COVIISHIELD	1	2021-03-26	nil		NP	RT-PCR	2021-05-21	Symptomatic	YES	19-05-2021	56	NA	Y	No	No	No	No	No	No	No	No	No	No	No	No	No	No		NO					MCL-21-H-5139	Not sequenced
295	GMC, TVM	South	29	F	KERALA	NO	NA	COVIISHIELD	2	2021-02-08	2021-03-15	35	NP	RT-PCR	2021-05-28	Asymptomatic	YES	23-05-2021	109	74	No	Y	No	No	No	No	No	No	No	No	No	No	No	No	No		NO					MCL-21-H-5137	1100484	1053420	29869	99.8863	G	B.1.617.2	99.8944
296	AIIMS, Bhopal	Central	47	M	Madhya Pradesh	NO	NA	COVISHIELD	1	2021-04-15	nil		NP & OP	RT-PCR	2021-05-05	Symptomatic	YES	2021-03-05	20	NA	Y	N	Y	N	N	N	N	N	Y	N	N	N	N	N	N	N	N	N	N	N	N	MCL-21-H-5320	2183324	2161951	29900	99.99	G	B.1.617.2	99.9047
297	AIIMS, Bhopal	Central	44	M	Madhya Pradesh	NO	NA	COVISHIELD	1	2021-04-24	nil		NP & OP	RT-PCR	2021-05-05	Symptomatic	YES	2021-04-05	11	NA	N	N	Y	N	N	N	N	N	N	N	N	N	N	N	N	N	N	N	N	N	N	MCL-21-H-5321	2124284	2111833	29867	99.8796	G	B.1.617.2	99.8808
298	AIIMS, Bhopal	Central	61	M	Madhya Pradesh	NO	NA	COVISHIELD	1	2021-04-05	nil		NP & OP	RT-PCR	2021-05-05	Symptomatic	YES	2021-04-05	30	NA	N	N	N	N	N	N	N	N	N	N	N	N	N	N	N	N	N	N	N	N	N	MCL-21-H-5322	1757426	1415400	29482	98.5921	G	B.1.617.2
299	AIIMS, Bhopal	Central	36	M	Madhya Pradesh	NO	NA	COVISHIELD	1	2021-04-15	nil		NP & OP	RT-PCR	2021-05-05	Symptomatic	No	2021-03-05	20	NA	N	N	Y	Y	Y	N	N	N	N	N	N	N	N	N	N	N	N	N	N	N	N	MCL-21-H-5323	1632196	1572316	29839	99.786	G	B.1.1.7	99.8773
300	AIIMS, Bhopal	Central	55	F	Madhya Pradesh	NO	NA	COVISHIELD	1	2021-04-10	nil		NP & OP	RT-PCR	2021-05-05	Symptomatic	YES	2021-04-05	25	NA	Y	N	Y	N	N	N	N	N	N	N	N	N	N	N	N	N	N	N	N	N	N	MCL-21-H-5324	1994364	1931530	29859	99.8529	G	B.1.617.2	99.8842
301	AIIMS, Bhopal	Central	72	M	Madhya Pradesh	NO	NA	COVISHIELD	1	2021-03-17	nil		NP & OP	RT-PCR	2021-05-05	Symptomatic	YES	2021-04-05	49	NA	Y	Y	N	N	N	N	N	N	N	N	N	N	N	N	N	N	N	N	N	N	N	MCL-21-H-5326	2115196	2096156	29811	99.6923	G	B.1.617.2	99.8704
302	AIIMS, Bhopal	Central	62	F	Madhya Pradesh	NO	NA	COVISHIELD	1	2021-03-17	nil		NP & OP	RT-PCR	2021-05-05	Symptomatic	YES	2021-03-05	49	NA	Y	Y	N	N	N	N	N	N	N	N	N	N	N	Y	N	N	N	N	N	N	N	MCL-21-H-5327	1019064	428271	16356	54.6969
303	AIIMS, Bhopal	Central	52	F	Madhya Pradesh	NO	NA	COVISHIELD	1	2021-04-09	nil		NP & OP	RT-PCR	2021-05-05	Symptomatic	YES	2021-02-05	26	NA	Y	Y	Y	N	N	N	N	N	N	N	N	N	N	N	N	N	N	N	N	N	N	MCL-21-H-5328	1946332	1869833	29828	99.7492	G	B.1.617.2	99.8738
304	AIIMS, Bhopal	Central	51	M	Madhya Pradesh	NO	NA	COVAXIN	1	2021-04-04	nil		NP & OP	RT-PCR	2021-05-05	Symptomatic	YES	2021-02-05	31	NA	N	N	Y	N	N	N	N	N	N	N	N	N	N	N	N	N	N	N	N	N	N	MCL-21-H-5329	1322344	1162653	29677	99.2442	G	B.1.617.2	99.8732
305	AIIMS, Bhopal	Central	26	M	Madhya Pradesh	NO	NA	COVISHIELD	1	2021-04-13	nil		NP & OP	RT-PCR	2021-05-05	Asymtomatic	No	NA	22	NA																						MCL-21-H-5330	Not sequenced
306	AIIMS, Bhopal	Central	56	M	Madhya Pradesh	NO	NA	COVISHIELD	1	2021-04-11	nil		NP & OP	RT-PCR	2021-05-06	Symptomatic	No	2021-05-05	25	NA	Y	Y	Y	N	N	N	N	N	N	N	N	N	N	N	N	N	N	N	N	N	N	MCL-21-H-5331	1506362	1264412	29739	99.4516	G	B.1.617.2	99.8974
307	AIIMS, Bhopal	Central	50	F	Madhya Pradesh	NO	NA	COVISHIELD	1	2021-04-11	nil		NP & OP	RT-PCR	2021-05-06	Symptomatic	No	2021-04-05	25	NA	Y	Y	N	N	N	N	N	N	N	N	N	N	N	N	N	N	N	N	N	N	N	MCL-21-H-5332	1746176	1705161	29899	99.9866	G	B.1.617.2	99.9047
308	AIIMS, Bhopal	Central	50	F	Madhya Pradesh	NO	NA	COVISHIELD	1	2021-04-18	nil		NP & OP	RT-PCR	2021-05-06	Symptomatic	Yes	2021-04-05	18	NA	N	N	Y	N	N	N	N	N	N	N	N	N	N	Y	N	N	N	N	N	N	N	MCL-21-H-5333	1726270	1551413	29890	99.9565	G	B.1.617.2	99.8843
309	AIIMS, Bhopal	Central	66	M	Madhya Pradesh	NO	NA	COVISHIELD	1	2021-04-05	nil		NP & OP	RT-PCR	2021-05-06	Symptomatic	Yes	2021-05-05	31	NA	Y	N	N	N	N	N	N	N	N	N	N	N	N	N	N	N	N	N	N	N	N	MCL-21-H-5334	1950788	1917850	29853	99.8328	G	B.1.617.2	99.8773
310	AIIMS, Bhopal	Central	62	F	Madhya Pradesh	NO	NA	COVISHIELD	1	2021-03-18	nil		NP & OP	RT-PCR	2021-05-06	Asymtomatic	Yes	NA	49	NA	N	N	N	N	N	N	N	N	Y	N	N	N	N	N	N	N	N	N	N	N	N	MCL-21-H-5335	Not sequenced
311	AIIMS, Bhopal	Central	30	M	Madhya Pradesh	NO	NA	COVISHIELD	1	2021-04-14	nil		NP & OP	RT-PCR	2021-05-06	Asymtomatic	Yes	NA	22	NA	N	N	N	N	N	N	N	N	N	N	N	N	N	N	N	N	N	N	N	N	N	MCL-21-H-5336	998654	796236	29230	97.7494	G	B.1.617.2
312	AIIMS, Bhopal	Central	21	F	Madhya Pradesh	NO	NA	COVISHIELD	1	2021-04-24	nil		NP & OP	RT-PCR	2021-05-06	Symptomatic	Yes	2021-05-05	12	NA	Y	Y	N	N	N	N	N	N	N	N	N	N	N	N	N	N	N	N	N	N	N	MCL-21-H-5337	Not sequenced
313	AIIMS, Bhopal	Central	45	F	Madhya Pradesh	NO	NA	COVISHIELD	1	2021-04-04	nil		NP & OP	RT-PCR	2021-05-08	Symptomatic	Yes	2021-06-05	34	NA	Y	Y	Y	N	N	N	N	N	N	N	N	N	N	N	N	N	N	N	N	N	N	MCL-21-H-5338	Not sequenced
314	AIIMS, Bhopal	Central	30	M	Madhya Pradesh	NO	NA	COVISHIELD	1	2021-04-23	nil		NP & OP	RT-PCR	2021-05-08	Asymtomatic	Yes	NA	15	NA	N	N	N	N	N	N	N	N	N	N	N	N	N	N	N	N	N	N	N	N	N	MCL-21-H-5339	1953434	1798503	29900	99.99	G	B.1.617.2	99.8741
315	MMCRI, Mysore	South	56	F	Karnataka	NO		Covishield	2	2021-03-01	2021-04-28	58	NP & OP	RT-PCR	2021-05-01	Asymptomatic	No	NA	61	3	No	No	No	No	No	No	No	No	No	No	No	No	No	No	No	No	No	No	N	N	N	MCL-21-H-4295	2426538	1906531	29720	99.388	G	B.1.617.2	99.8768
316	MMCRI, Mysore	South	78	M	Karnataka	NO		Covaxin	2	2021-03-26	2021-04-27	32	NP & OP	RT-PCR	2021-05-01	Symptomatic	No	NA	36	4	No	No	No	No	No	No	No	No	No	No	No	No	No	No	No	No	No	No	N	N	N	MCL-21-H-4306	588870	510573	29781	99.592	G	B.1.617.2	99.8531
317	MMCRI, Mysore	South	62	M	Karnataka	NO		Covishield	2	2021-03-29	2021-04-29	31	NP & OP	RT-PCR	2021-05-02	Asymptomatic	YES		34	3	NO	NO	NO	NO	NO	NO	NO	NO	YES	NO	NO	NO	NO	NO	NO	Primary contact of Covid Death	NO	-	N	N	N	MCL-21-H-4310	3093710	3026688	29795	99.6388	G	B.1.617.2	99.8634
318	MMCRI, Mysore	South	45	M	Karnataka	NO		Covishield	2	2021-02-26	2021-04-13	46	NP & OP	RT-PCR	2021-05-02	Asymptomatic	No	NA	65	19	-	-	-	-	-	-	-	-	-	-	-	-	-	-	-	-	-	-	N	N	N	MCL-21-H-4311	1360260	722284	29355	98.1674	G	B.1.617.2
319	MMCRI, Mysore	South	62	M	Karnataka	NO		Covaxin	2	2021-03-24	2021-04-27	34	NP & OP	RT-PCR	2021-05-02	Asymptomatic	YES		39	5	NO	NO	YES	NO	NO	NO	NO	NO	YES	NO	NO	NO	NO	NO	NO	Patient Died	-	K R HOSPITAL	MYSORE	KARNATAKA	2021-05-10	MCL-21-H-4312	1691648	1447090	29863	99.8662	G	B.1.617.2	99.8774
320	MMCRI, Mysore	South	62	M	Karnataka	NO		Covishield	2	2021-03-16	2021-04-20	35	NP & OP	RT-PCR	2021-05-02	Asymptomatic	YES		47	12	NO	NO	NO	NO	NO	NO	NO	NO	NO	NO	NO	NO	NO	NO	NO	NO	NO	N	N	N	N	MCL-21-H-4313	1844262	485112	26377	88.2085	G	B.1.617.2
321	MMCRI, Mysore	South	50	M	Karnataka	NO		Covaxin	2	2021-03-02	2021-04-30	59	NP & OP	RT-PCR	2021-05-02	Symptomatic	No	NA	61	2	NO	NO	YES	NO	NO	NO	NO	MYALGIA	NO	NO	NO	NO	NO	NO	NO	NO	NO	N	N	N	N	MCL-21-H-4315	2562472	2032425	29576	98.9065	G	B.1.617.2
322	MMCRI, Mysore	South	28	M	Karnataka	NO		Covishield	2	2021-03-15	2021-04-15	31	NP & OP	RT-PCR	2021-05-03	Symptomatic	YES		49	18	YES	NO	YES	NO	NO	NO	NO	MYALGIA, HEAD ACHE	NO	NO	NO	NO	NO	NO	NO	NO	NO	N	N	N	N	MCL-21-H-4316	2756608	1520001	29477	98.5754	G	B.1.617.2
323	MMCRI, Mysore	South	50	M	Karnataka	NO		Covishield	2	2021-03-03	2021-04-08	36	NP & OP	RT-PCR	2021-05-03	Asymptomatic	No	NA	61	25	-	-	-	-	-	-	-	-	-	-	-	-	-	-	-	-	-	N	N	N	N	MCL-21-H-4317	3155778	2592887	29630	99.087	G	B.1.617.2	99.89
324	MMCRI, Mysore	South	45	M	Karnataka	NO		Covishield	2	2021-02-12	2021-03-26	42	NP & OP	RT-PCR	2021-05-03	Symptomatic	No	NA	80	38	YES	YES	YES	NO	NO	NO	NO	FATIGUE	YES	NO	NO	NO	NO	YES	NO	NO	NO	N	N	N	N	MCL-21-H-4318	1342594	953777	29415	98.3681	G	B.1.617.2
325	MMCRI, Mysore	South	76	M	Karnataka	NO		Covishield	2	2021-03-24	2021-04-25	32	NP & OP	RT-PCR	2021-05-03	Symptomatic	YES		40	8	NO	NO	YES	NO	YES	NO	NO	MYALGIA, CHILLS, COLD	YES	NO	NO	NO	NO	YES	NO	NO	NO	N	N	N	N	MCL-21-H-4319	2130522	1826970	29798	99.6489	G	B.1.617.2	99.8566
326	MMCRI, Mysore	South	65	M	Karnataka	NO		Covishield	2	2021-04-05	2021-05-03	28	NP & OP	RT-PCR	2021-05-03	Asymptomatic	No	NA	28	0	-	-	-	-	-	-	-	-	-	-	-	-	-	-	-	-	-	N	N	N	N	MCL-21-H-4320	2475694	1797170	29861	99.8595	G	B.1.617.2	99.8842
327	MMCRI, Mysore	South	70	F	Karnataka	NO		Covishield	2	2021-03-19	2021-04-24	36	NP & OP	RT-PCR	2021-05-03	Symptomatic	No	NA	45	9	-	-	-	-	-	-	-	-	-	-	-	-	-	-	-	-	-	N	N	N	N	MCL-21-H-4321	2097606	1723068	29751	99.4917	G	B.1.617.1	99.8872
328	MMCRI, Mysore	South	67	M	Karnataka	NO		Covishield	2	2021-03-17	2021-04-15	29	NP & OP	RT-PCR	2021-05-03	Symptomatic	No	NA	47	18	-	-	-	-	-	-	-	-	-	-	-	-	-	-	-	-	-	N	N	N	N	MCL-21-H-4322	2293616	1436952	29703	99.3312	G	B.1.617.2	99.8596
329	MMCRI, Mysore	South	50	M	Karnataka	NO		Covishield	2	2021-03-10	2021-04-21	42	NP & OP	RT-PCR	2021-05-03	Symptomatic	No	NA	54	12	YES	NO	YES	NO	NO	NO	NO	NO	YES	NO	NO	NO	NO	YES	NO	NO	NO	N	N	N	N	MCL-21-H-4323	Not sequenced
330	MMCRI, Mysore	South	28	F	Karnataka	NO		Covishield	2	2021-03-03	2021-04-06	34	NP & OP	RT-PCR	2021-05-03	Asymptomatic	No	NA	61	27	-	-	-	-	-	-	-	-	-	-	-	-	-	-	-	-	-	N	N	N	N	MCL-21-H-4324	2162780	1133335	29406	98.338	G	B.1.617.2
331	MMCRI, Mysore	South	45	M	Karnataka	NO		Covishield	2	2021-02-17	2021-03-17	28	NP & OP	RT-PCR	2021-05-03	Symptomatic	No	NA	75	47	YES	NO	YES	NO	YES	NO	NO	NO	NO	NO	NO	NO	NO	YES	NO	NO	YES	MANDKALLI COVID CENTER	MYSORE	KARNATAKA	2021-05-05	MCL-21-H-4325	2634746	2512719	29707	99.3445	G	B.1.617.2	99.8732
332	MMCRI, Mysore	South	67	M	Karnataka	NO		Covishield	2	2021-02-17	2021-03-25	36	NP & OP	RT-PCR	2021-05-03	Asymptomatic	No	NA	75	39	-	-	-	-	-	-	-	-	-	-	-	-	-	-	-	-	-	N	N	N	N	MCL-21-H-4326	1757018	1631468	29691	99.291	G	B.1.617.2	99.8732
333	MMCRI, Mysore	South	78	F	Karnataka	NO		Covaxin	2	2021-03-18	2021-04-23	36	NP & OP	RT-PCR	2021-05-03	Symptomatic	YES		46	10	YES	NO	NO	NO	YES	NO	NO	COLD	NO	NO	NO	NO	NO	YES	NO	NO	NO	N	N	N	N	MCL-21-H-4327	1529098	981567	29329	98.0805	G	B.1.617.2
334	MMCRI, Mysore	South	34	M	Karnataka	NO		Covaxin	2	2021-01-19	2021-02-16	28	NP & OP	RT-PCR	2021-05-04	Asymptomatic	No	NA	105	77	-	-	-	-	-	-	-	-	-	-	-	-	-	-	-	-	-	N	N	N	N	MCL-21-H-4328	2349400	2314851	29894	99.9699	G	B.1.617.2	99.8741
335	MMCRI, Mysore	South	48	M	Karnataka	NO		Covishield	2	2021-02-28	2021-03-30	30	NP & OP	RT-PCR	2021-05-04	Symptomatic	YES		65	35	NO	YES	NO	NO	YES	NO	NO	FATIGUE	NO	NO	NO	NO	NO	NO	NO	NO	NO	N	N	N	N	MCL-21-H-4329	2204562	2117455	29673	99.2308	G	B.1.617.2	99.8834
336	MMCRI, Mysore	South	47	M	Karnataka	NO		Covishield	2	2021-02-22	2021-04-15	52	NP & OP	RT-PCR	2021-05-04	Asymptomatic	YES		71	19	NO	NO	NO	NO	NO	NO	NO	NO	YES	NO	NO	NO	NO	NO	NO	NO	NO	N	N	N	N	MCL-21-H-4330	1753708	552745	29136	97.435	G	B.1.617.2
337	MMCRI, Mysore	South	40	F	Karnataka	NO		Covishield	2	2021-02-05	2021-03-08	31	NP & OP	RT-PCR	2021-05-04	Asymptomatic	No	NA	88	57	-	-	-	-	-	-	-	-	-	-	-	-	-	-	-	-	-	N	N	N	N	MCL-21-H-4331	Not sequenced
338	MMCRI, Mysore	South	58	M	Karnataka	NO		Covishield	2	2021-03-06	2021-04-06	31	NP & OP	RT-PCR	2021-05-04	Symptomatic	YES		59	28	NO	NO	YES	NO	NO	NO	NO	MYALGIA, HEAD ACHE	YES	NO	NO	YES	NO	YES	NO	THYROID	NO	N	N	N	N	MCL-21-H-4332	2109054	2042379	29670	99.2208	G	B.1.617.2	99.8457
339	MMCRI, Mysore	South	51	F	Karnataka	NO		Covishield	2	2021-02-10	2021-04-10	59	NP & OP	RT-PCR	2021-05-04	Symptomatic	No	NA	83	24	-	-	-	-	-	-	-	-	-	-	-	-	-	-	-	-	-	N	N	N	N	MCL-21-H-4333	Not sequenced
340	MMCRI, Mysore	South	45	M	Karnataka	NO		Covishield	2	2021-02-20	2021-03-22	30	NP & OP	RT-PCR	2021-05-04	Symptomatic	No	NA	73	43	YES	NO	NO	NO	NO	NO	NO	NO	YES	NO	NO	NO	NO	NO	NO	NO	NO	N	N	N	N	MCL-21-H-4334	2176242	2078717	29876	99.9097	G	B.1.617.2	99.8774
341	MMCRI, Mysore	South	73	M	Karnataka	NO		Covishield	2	2021-02-27	2021-05-04	66	NP & OP	RT-PCR	2021-05-04	Symptomatic	No	2021-02-05	66	0	NO	NO	YES	NO	NO	NO	NO	MYALGIA	YES	NO	NO	NO	NO	NO	NO	NO	NO	N	N	N	N	MCL-21-H-4335	Not sequenced
342	MMCRI, Mysore	South	63	M	Karnataka	NO		Covishield	2	2021-03-22	2021-05-04	43	NP & OP	RT-PCR	2021-05-04	Symptomatic	No	NA	43	0	NO	NO	NO	NO	NO	NO	NO	MYALGIA. COLD	NO	NO	NO	NO	NO	YES	NO	NO	NO	N	N	N	N	MCL-21-H-4336	2101772	1315643	29680	99.2543	G	B.1.617.2	99.8835
343	MMCRI, Mysore	South	68	M	Karnataka	NO		Covishield	2	2021-03-17	2021-05-04	48	NP & OP	RT-PCR	2021-05-04	Symptomatic	No	30-04-2021	48	0	NO	NO	YES	NO	NO	NO	NO	MYALGIA. COLD	YES	NO	NO	NO	NO	YES	NO	NO	NO	N	N	N	N	MCL-21-H-4337	2602598	2540912	29795	99.6388	G	B.1.617.2	99.8907
344	MMCRI, Mysore	South	21	F	Karnataka	NO		Covishield	2	2021-01-25	2021-02-26	32	NP & OP	RT-PCR	2021-05-05	Asymptomatic	No	NA	100	68	-	-	-	-	-	-	-	-	-	-	-	-	-	-	-	-	-	N	N	N	N	MCL-21-H-4338	2604446	2263757	29760	99.5218	G	B.1.617.2	99.8735
345	MMCRI, Mysore	South	21	F	Karnataka	NO		Covishield	2	2021-01-25	2021-02-26	32	NP & OP	RT-PCR	2021-05-05	Symptomatic	No	2021-05-03	100	68	YES	NO	NO	YES	NO	NO	NO	COLD	NO	NO	NO	NO	NO	NO	NO	NO	YES	MANDKALLI COVID CENTER	MYSORE	KARNATAKA	2021-05-07	MCL-21-H-4339	907934	652130	29437	98.4416	G	B.1.617.2
346	MMCRI, Mysore	South	28	M	Karnataka	YES 16/08/2020		Covishield	2	2021-03-10	2021-04-23	44	NP & OP	RT-PCR	2021-05-05	Asymptomatic	No	NA	56	12	YES	NO	NO	NO	NO	NO	NO	NO	NO	NO	NO	NO	NO	NO	NO	NO	NO	N	N	N	N	MCL-21-H-4340	Not sequenced
347	MMCRI, Mysore	South	62	M	Karnataka	NO		Covishield	2	2021-03-10	2021-04-14	35	NP & OP	RT-PCR	2021-05-05	Symptomatic	No	-	56	21	NO	NO	YES	NO	NO	NO	NO	MYALGIA	YES	NO	NO	NO	NO	NO	NO	NO	NO	N	N	N	N	MCL-21-H-4341	3198894	3146368	29762	99.5285	G	B.1.617.2	99.8804
348	MMCRI, Mysore	South	32	F	Karnataka	NO		Covishield	2	2021-03-06	2021-04-06	31	NP & OP	RT-PCR	2021-05-06	Symptomatic	No	2021-05-04	61	30	YES	NO	NO	YES	YES	NO	NO	FATIGUE	YES	NO	NO	NO	NO	NO	NO	NO	NO	N	N	N	N	MCL-21-H-4342	2530008	2304183	29754	99.5017	G	B.1.617.2
349	MMCRI, Mysore	South	57	M	Karnataka	NO		Covishield	2	2021-03-09	2021-04-14	36	NP & OP	RT-PCR	2021-05-06	Symptomatic	No	2021-05-04	58	22	NO	NO	YES	NO	NO	NO	NO	MYALGIA, HEAD ACHE	NO	NO	NO	NO	NO	NO	NO	NO	YES	K R HOSPITAL	MYSORE	KARNATAKA	2021-05-09	MCL-21-H-4343	1967846	991160	29248	97.8096	G	B.1.617.2
350	MMCRI, Mysore	South	52	F	Karnataka	NO		Covishield	2	2021-03-10	2021-04-21	42	NP & OP	RT-PCR	2021-05-06	Symptomatic	No	2021-05-04	57	15	NO	YES	NO	NO	NO	NO	NO	FATIGUE	NO	NO	NO	NO	NO	YES	NO	ANEMIC	NO	N	N	N	N	MCL-21-H-4344	2239688	1992703	29520	98.7192	G	B.1.617.2
351	MMCRI, Mysore	South	48	F	Karnataka	NO		Covishield	2	2021-03-17	2021-04-22	36	NP & OP	RT-PCR	2021-05-06	Asymptomatic	No	2021-05-05	50	14	NO	YES	NO	NO	NO	NO	NO	NO	NO	NO	NO	NO	NO	NO	NO	NO	NO	N	N	N	N	MCL-21-H-4345	2155304	1919753	29616	99.0402	G	B.1.617.2	99.8764
352	MMCRI, Mysore	South	66	M	Karnataka	NO		Covishield	2	2021-03-02	2021-05-03	62	NP & OP	RT-PCR	2021-05-06	Symptomatic	No	NA	65	3	YES	NO	YES	NO	NO	NO	NO	COLD	YES	NO	NO	NO	NO	NO	NO	NO	NO	N	N	N	N	MCL-21-H-4346	1879266	1649131	29839	99.786	G	B.1.617.2	99.8875
353	MMCRI, Mysore	South	74	M	Karnataka	NO		Covishield	2	2021-02-26	2021-03-26	28	NP & OP	RT-PCR	2021-05-06	Symptomatic	No	2021-05-06	69	41	NO	NO	YES	NO	YES	NO	NO	COLD	YES	NO	NO	NO	NO	YES	NO	NO	NO	N	N	N	N	MCL-21-H-4347	646978	565589	29648	99.1472	G	B.1.617.2	99.8799
354	MMCRI, Mysore	South	37	M	Karnataka	NO		Covaxin	2	2021-01-25	2021-02-22	28	NP & OP	RT-PCR	2021-05-06	Symptomatic	YES	2021-05-04	101	73	NO	NO	NO	YES	YES	NO	NO	COLD, FARIGUE	YES	NO	NO	NO	NO	NO	NO	NO	NO	N	N	N	N	MCL-21-H-4348	Not sequenced
355	MMCRI, Mysore	South	59	M	Karnataka	NO		Covishield	2	2021-02-16	2021-03-17	29	NP & OP	RT-PCR	2021-05-06	Symptomatic	YES		79	50	YES	NO	NO	NO	NO	NO	NO	MYALGIA, COLD	YES	NO	NO	NO	NO	NO	NO	NO	NO	N	N	N	N	MCL-21-H-4349	2843436	2692871	29838	99.7826	G	B.1.617.2	99.867
356	MMCRI, Mysore	South	46	M	Karnataka	NO		Covishield	2	2021-04-06	2021-05-07	31	NP & OP	RT-PCR	2021-05-07	Asymptomatic	No	NA	31	0	YES	YES	YES	YES	YES	NO	NO	NO	YES	NO	NO	NO	NO	NO	NO	NO	NO	N	N	N	N	MCL-21-H-4350	1643512	451993	29023	97.0572	G	B.1.617.2
357	MMCRI, Mysore	South	59	M	Karnataka	YES 04/09/2020		Covishield	2	2021-03-10	2021-05-05	56	NP & OP	RT-PCR	2021-05-07	Asymptomatic	No	NA	58	2	NO	NO	NO	NO	NO	NO	NO	NO	YES	NO	NO	NO	NO	YES	NO	NO	NO	N	N	N	N	MCL-21-H-4351	Not sequenced
358	MMCRI, Mysore	South	56	M	Karnataka	NO		Covishield	2	2021-04-01	2021-04-29	28	NP & OP	RT-PCR	2021-05-07	Symptomatic	YES	NA	36	8	NO	NO	NO	NO	NO	NO	NO	MYALGIA	NO	NO	NO	NO	NO	NO	NO	NO	NO	N	N	N	N	MCL-21-H-4352	2689892	2281900	29898	99.9833	G	B.1.617.2	99.8877
359	MMCRI, Mysore	South	73	M	Karnataka	NO		Covishield	2	2021-03-24	2021-04-21	28	NP & OP	RT-PCR	2021-05-07	Symptomatic	No	2021-05-05	44	16	NO	NO	YES	YES	YES	NO	NO	MYALGIA	YES	NO	NO	NO	NO	NO	NO	THYROID	YES	BRINDHVAN HOSPITAL	MYSORE	KARNATAKA	2021-05-11	MCL-21-H-4353	1766984	1149395	29218	97.7093	G	B.1.617.2
360	MMCRI, Mysore	South	33	F	Karnataka	NO		Covishield	2	2021-02-15	2021-03-22	35	NP & OP	RT-PCR	2021-05-07	Symptomatic	YES		81	46	YES	YES	YES	NO	NO	NO	NO	NO	NO	NO	NO	NO	NO	NO	NO	NO	NO	N	N	N	N	MCL-21-H-4354	1981690	1787727	29514	98.6991	G	B.1.617.2
361	MMCRI, Mysore	South	58	F	Karnataka	NO		Covishield	2	2021-03-19	2021-04-26	38	NP & OP	RT-PCR	2021-05-07	Symptomatic	No	2021-05-10	49	11	NO	YES	NO	NO	NO	NO	NO	NO	NO	NO	NO	NO	NO	NO	NO	NO	NO	N	N	N	N	MCL-21-H-4355	2143478	2126959	29900	99.99	G	B.1.617.2	99.8707
362	MMCRI, Mysore	South	62	M	Karnataka	NO		Covishield	2	2021-03-10	2021-04-10	31	NP & OP	RT-PCR	2021-05-07	Symptomatic	No		58	27	-	-	-	-	-	-	-	-	NO	NO	NO	NO	NO	NO	NO	NO	NO	N	N	N	N	MCL-21-H-4356	2847594	2741398	29875	99.9064	G	B.1.617.2	99.9013
363	MMCRI, Mysore	South	63	F	Karnataka	NO		Covishield	2	2021-03-25	2021-04-28	34	NP & OP	RT-PCR	2021-05-07	Asymptomatic	No	NA	43	9	NO	NO	NO	NO	NO	NO	NO	NO	NO	NO	NO	NO	NO	NO	NO	BP	NO	N	N	N	N	MCL-21-H-4357	2201880	1974304	29401	98.3212	G	B.1.617.2
364	MMCRI, Mysore	South	42	M	Karnataka	NO		Covishield	2	2021-02-13	2021-04-21	67	NP & OP	RT-PCR	2021-05-07	Asymptomatic	No	NA	83	16	-	-	-	-	-	-	-	-	NO	NO	NO	NO	NO	NO	NO	NO	NO	N	N	N	N	MCL-21-H-4358	2184676	470440	29367	98.2075	G	B.1.617.2
365	MMCRI, Mysore	South	33	F	Karnataka	NO		Covishield	2	2021-02-13	2021-03-13	28	NP & OP	RT-PCR	2021-05-07	Symptomatic	No	2021-10-05	83	55	NO	NO	YES	NO	NO	NO	YES	NO	NO	NO	NO	NO	NO	NO	NO	NO	NO	N	N	N	N	MCL-21-H-4359	Not sequenced
366	MMCRI, Mysore	South	55	M	Karnataka	NO		Covishield	2	2021-04-05	2021-05-07	32	NP & OP	RT-PCR	2021-05-07	Symptomatic	No	2021-01-05	32	0	YES	NO	YES	NO	NO	NO	NO	NO	YES	NO	NO	YES	NO	NO	NO	BP	YES	KR	Mysuru	Karnataka	01-05-2021 to 14-05-2021	MCL-21-H-4360	3002334	2577190	29664	99.2007	G	B.1.617.2	99.8697
367	MMCRI, Mysore	South	27	M	Karnataka	NO		Covaxin	2	2021-03-23	2021-05-07	45	NP & OP	RT-PCR	2021-05-07	Symptomatic	No	2021-05-05	45	0	NO	YES	YES	NO	NO	NO	NO	Body pain	NO	NO	NO	NO	NO	NO	NO	NO	NO	N	N	N	N	MCL-21-H-4361	Not sequenced
368	MMCRI, Mysore	South	61	F	Karnataka	NO		Covaxin	2	2021-03-22	2021-04-28	37	NP & OP	RT-PCR	2021-05-07	Asymptomatic	No	NA	46	9	-	-	-	-	-	-	-	-	NO	NO	NO	NO	NO	NO	NO	NO	NO	N	N	N	N	MCL-21-H-4362	2541922	2412277	29675	99.2375	G	B.1.617.2	99.8732
369	MMCRI, Mysore	South	63	F	Karnataka	NO		Covishield	2	2021-03-24	2021-04-30	37	NP & OP	RT-PCR	2021-05-08	Symptomatic	No	2021-05-08	45	8	NO	NO	NO	NO	NO	NO	NO	Chills	NO	NO	NO	NO	NO	NO	NO	BP	NO	N	N	N	N	MCL-21-H-4363	2356090	2163280	29768	99.5485	G	B.1.617.2	99.8907
370	MMCRI, Mysore	South	31	M	Karnataka	NO		Covishield	2	2021-03-21	2021-04-18	28	NP & OP	RT-PCR	2021-05-08	Symptomatic	No	2021-05-08	48	20	NO	NO	YES	NO	YES	NO	NO	Back pain	NO	NO	NO	NO	NO	NO	NO	NO	NO	N	N	N	N	MCL-21-H-4364	1768280	614341	27482	91.9038	G	B.1.617.2
371	MMCRI, Mysore	South	56	M	Karnataka	NO		Covishield	2	2021-03-17	2021-04-21	35	NP & OP	RT-PCR	2021-05-08	Symptomatic	YES		52	17	NO	YES	NO	NO	NO	NO	NO	NO	YES	NO	NO	NO	NO	NO	NO	NO	NO	N	N	N	N	MCL-21-H-4365	Not sequenced
372	MMCRI, Mysore	South	52	M	Karnataka	NO		Covishield	2	2021-04-02	2021-05-02	30	NP & OP	RT-PCR	2021-05-08	Symptomatic	No	2021-05-07	36	6	NO	NO	YES	NO	NO	NO	NO	NO	NO	NO	NO	NO	NO	NO	NO	appendix	NO	N	N	N	N	MCL-21-H-4366	2033154	1733437	29513	98.6958	G	B.1.617.2
373	MMCRI, Mysore	South	48	M	Karnataka	NO		Covishield	2	2021-03-12	2021-04-24	43	NP & OP	RT-PCR	2021-05-08	Symptomatic	No	2021-05-10	57	14	NO	NO	NO	NO	NO	NO	NO	NO	NO	NO	NO	NO	NO	NO	NO	BP	NO	N	N	N	N	MCL-21-H-4367	Not sequenced
374	MMCRI, Mysore	South	22	M	Karnataka	NO		Covishield	2	2021-01-16	2021-02-24	39	NP & OP	RT-PCR	2021-05-09	Symptomatic	No	2021-05-10	113	74	NO	NO	NO	NO	NO	NO	NO	Body ache and fatigue	NO	NO	NO	NO	NO	NO	NO	NO	NO	N	N	N	N	MCL-21-H-4368	Not sequenced
375	MMCRI, Mysore	South	21	F	Karnataka	NO		Covishield	2	2021-01-26	2021-02-26	31	NP & OP	RT-PCR	2021-05-09	Symptomatic	No	2021-05-10	103	72	NO	NO	NO	NO	NO	NO	NO	Running NOse	NO	NO	NO	NO	NO	NO	NO	NO	NO	N	N	N	N	MCL-21-H-4369	Not sequenced
376	MMCRI, Mysore	South	57	F	Karnataka	NO		Covishield	2	2021-02-15	2021-03-17	30	NP & OP	RT-PCR	2021-05-09	Symptomatic	No		83	53	-	-	-	-	-	-	-	-	-	-	-	-	-	-	-	-	-	N	N	N	N	MCL-21-H-4370	2908766	2607988	29810	99.689	G	B.1.617.2	99.8703
377	MMCRI, Mysore	South	28	M	Karnataka	NO		Covishield	2	2021-03-19	2021-04-26	38	NP & OP	RT-PCR	2021-05-09	Asymptomatic	No	NA	51	13	NO	NO	NO	NO	NO	NO	NO	NO	NO	NO	NO	NO	NO	NO	NO	NO	NO	N	N	N	N	MCL-21-H-4371	Not sequenced
378	MMCRI, Mysore	South	44	M	Karnataka	NO		Covaxin	2	2021-02-15	2021-03-15	28	NP & OP	RT-PCR	2021-05-09	Asymptomatic	No	NA	83	55	NO	NO	NO	NO	NO	NO	NO	NO	NO	NO	NO	NO	NO	NO	NO	NO	NO	N	N	N	N	MCL-21-H-4372	Not sequenced
379	MMCRI, Mysore	South	54	M	Karnataka	NO		Covishield	2	2021-04-06	2021-05-09	33	NP & OP	RT-PCR	2021-05-09	Asymptomatic	No	NA	33	0	-	-	-	-	-	-	-	-	-	-	-	-	-	-	-	-	-	N	N	N	N	MCL-21-H-4373	Not sequenced
380	MMCRI, Mysore	South	52	F	Karnataka	NO		Covishield	2	2021-04-08	2021-05-09	31	NP & OP	RT-PCR	2021-05-09	Symptomatic	No	NA	31	0	NO	NO	YES	NO	YES	NO	NO	FATIGUE,	YES	NO	NO	NO	YES	NO	NO	THYROID	NO	N	N	N	N	MCL-21-H-4374	2684344	2592071	29808	99.6823	G	B.1.617.2	99.8532
381	MMCRI, Mysore	South	65	M	Karnataka	NO		Covaxin	2	2021-03-20	2021-04-24	35	NP & OP	RT-PCR	2021-05-09	Symptomatic	YES		50	15	NO	NO	NO	NO	NO	NO	NO	NO	NO	NO	NO	NO	NO	NO	NO	NO	NO	N	N	N	N	MCL-21-H-4375	2817110	2461622	29723	99.3981	G	B.1.617.2	99.8563
382	MMCRI, Mysore	South	40	M	Karnataka	NO		Covaxin	2	2021-02-16	2021-03-22	34	NP & OP	RT-PCR	2021-05-09	Symptomatic	No		82	48	NO	NO	YES	NO	NO	NO	NO	NO	NO	NO	NO	NO	YES	NO	NO	NO	NO	N	N	N	N	MCL-21-H-4376	2917600	2781145	29901	99.9933	G	B.1.617.2	99.8741
383	MMCRI, Mysore	South	54	M	Karnataka	NO		Covishield	2	2021-03-17	2021-04-24	38	NP & OP	RT-PCR	2021-05-09	Symptomatic	No		53	15	YES	NO	NO	NO	YES	NO	NO	NO	YES	NO	NO	NO	NO	YES	NO	NO	YES	DH	MYSORE	KARNATAKA	2021-05-09	MCL-21-H-4377	2745212	2590578	29567	98.8764	G	B.1.617.2
384	MMCRI, Mysore	South	65	M	Karnataka	NO		Covishield	2	2021-03-20	2021-04-24	35	NP & OP	RT-PCR	2021-05-10	Symptomatic	YES		51	16	NO	NO	NO	NO	NO	NO	NO	NO	NO	NO	NO	NO	NO	NO	NO	ASTHAMA	NO	N	N	N	N	MCL-21-H-4378	Not sequenced
385	MMCRI, Mysore	South	49	M	Karnataka	NO		Covishield	2	2021-03-11	2021-04-26	46	NP & OP	RT-PCR	2021-05-10	Symptomatic	No		60	14	NO	NO	YES	NO	NO	NO	NO	HEAD ACHE	NO	NO	NO	NO	NO	YES	NO	NO	NO	N	N	N	N	MCL-21-H-4379	1738748	33696	9223	30.8431
386	MMCRI, Mysore	South	65	F	Karnataka	NO		Covaxin	2	2021-03-17	2021-04-22	36	NP & OP	RT-PCR	2021-05-10	Symptomatic	No		54	18	-	-	-	-	-	-	-	-	-	-	-	-	-	-	-	-	-	N	N	N	N	MCL-21-H-4380	2722004	2566212	29623	99.0636	G	B.1.617.2
387	MMCRI, Mysore	South	58	F	Karnataka	NO		Covaxin	2	2021-03-10	2021-04-21	42	NP & OP	RT-PCR	2021-05-10	Symptomatic	YES		61	19	NO	NO	NO	YES	NO	NO	NO	MYALGIA	YES	NO	NO	NO	YES	YES	NO	NO	NO	N	N	N	N	MCL-21-H-4381	2971706	2876931	29748	99.4817	G	B.1.617.2	99.8734
388	MMCRI, Mysore	South	65	M	Karnataka	NO		Covaxin	2	2021-03-10	2021-04-21	42	NP & OP	RT-PCR	2021-05-10	Symptomatic	YES		61	19	NO	NO	NO	YES	NO	NO	NO	NO	YES	NO	NO	NO	NO	NO	NO	ASTHAMA	NO	N	N	N	N	MCL-21-H-4382	Not sequenced
389	MMCRI, Mysore	South	60	M	Karnataka	NO		Covaxin	2	2021-03-17	2021-04-30	44	NP & OP	RT-PCR	2021-05-10	Symptomatic	YES		54	10	NO	YES	NO	NO	NO	NO	NO	NO	YES	NO	NO	NO	NO	NO	NO	NO	NO	N	N	N	N	MCL-21-H-4383	1964750	1290067	29636	99.1071	G	B.1.617.2
390	MMCRI, Mysore	South	71	M	Karnataka	NO		Covaxin	2	2021-03-26	2021-04-27	32	NP & OP	RT-PCR	2021-05-10	Symptomatic	YES		45	13	NO	NO	YES	NO	NO	NO	NO	HEAD ACHE	YES	NO	NO	NO	NO	NO	NO	NO	YES	RAILWAY HOSPITAL	MYSORE	KARNATAKA	2021-05-10	MCL-21-H-4384	2380842	2348039	29896	99.9766	G	B.1.617.2	99.8775
391	MMCRI, Mysore	South	61	F	Karnataka	NO		Covishield	2	2021-03-17	2021-04-26	40	NP & OP	RT-PCR	2021-05-10	Symptomatic	No	2021-07-05	54	14	YES	NO	YES	NO	NO	NO	NO	Body pain	NO	NO	NO	NO	NO	NO	NO	NO	NO	N	N	N	N	MCL-21-H-4385	2704964	2669160	29896	99.9766	G	B.1.617.2	99.8741
392	MMCRI, Mysore	South	60	F	Karnataka	NO		Covishield	2	2021-03-22	2021-04-26	35	NP & OP	RT-PCR	2021-05-10	Asymptomatic	YES		49	14	NO	YES	YES	NO	YES	NO	NO	NO	YES	NO	NO	NO	YES	YES	NO	THYROID	NO	N	N	N	N	MCL-21-H-4386	1732600	1666156	29707	99.3445	G	B.1.617.2	99.8596
393	MMCRI, Mysore	South	51	M	Karnataka	NO		Covishield	2	2021-02-18	2021-03-28	38	NP & OP	RT-PCR	2021-05-10	Symptomatic	No		81	43	NO	YES	NO	NO	NO	NO	NO	HEAD ACHE	NO	NO	NO	NO	NO	NO	NO	NO	NO	N	N	N	N	MCL-21-H-4387	2589024	2425494	29789	99.6188	G	B.1.617.2
394	MMCRI, Mysore	South	38	M	Karnataka	NO		Covishield	2	2021-03-10	2021-04-14	35	NP & OP	RT-PCR	2021-05-11	Asymptomatic	No	NA	62	27	NO	NO	NO	NO	NO	NO	NO	NO	NO	NO	NO	NO	NO	NO	NO	NO	NO	N	N	N	N	MCL-21-H-4388	Not sequenced
395	MMCRI, Mysore	South	26	M	Karnataka	NO		Covaxin	2	2021-02-19	2021-03-19	28	NP & OP	RT-PCR	2021-05-18	Symptomatic	No	29-04-2021	88	60	NO	NO	YES	NO	NO	NO	NO	Body pain	NO	NO	NO	NO	NO	NO	NO	NO	NO	N	N	N	N	MCL-21-H-4389	1659784	179252	24080	80.527
396	MMCRI, Mysore	South	36	M	Karnataka	NO		Covaxin	2	2021-02-09	2021-03-18	37	NP & OP	RT-PCR	2021-05-11	Asymptomatic	No	2021-10-05	91	54	NO	NO	YES	NO	NO	NO	NO	Body pain	NO	NO	NO	NO	NO	NO	NO	BP	NO	N	N	N	N	MCL-21-H-4390	1771936	1744152	29890	99.9565	G	B.1.617.2
397	MMCRI, Mysore	South	56	M	Karnataka	NO		Covishield	2	2021-01-20	2021-02-18	29	NP & OP	RT-PCR	2021-05-11	Asymptomatic	No	NA	111	82	NO	NO	NO	NO	NO	NO	NO	NO	NO	NO	NO	NO	NO	NO	NO	NO	NO	N	N	N	N	MCL-21-H-4391	2568960	2398958	29898	99.9833	G	B.1.617.2	99.806
398	MMCRI, Mysore	South	55	M	Karnataka	NO		Covishield	2	2021-03-08	2021-04-17	40	NP & OP	RT-PCR	2021-05-11	Symptomatic	No	26-04-2021	64	24	NO	NO	NO	NO	NO	NO	NO	Body pain	YES	NO	NO	NO	NO	NO	NO	BP	NO	N	N	N	N	MCL-21-H-4392	1600914	410738	25403	84.9513	G	B.1.617.2
399	MMCRI, Mysore	South	58	F	Karnataka	NO		Covishield	2	2021-04-05	2021-05-08	33	NP & OP	RT-PCR	2021-05-11	Asymptomatic	No	NA	36	3	NO	NO	YES	NO	YES	NO	NO	NO	NO	NO	NO	NO	NO	NO	NO	NO	NO	N	N	N	N	MCL-21-H-4393	2135860	1562057	29628	99.0804	G	B.1.617.2	99.873
400	MMCRI, Mysore	South	63	F	Karnataka	NO		Covishield	2	2021-03-18	2021-04-27	40	NP & OP	RT-PCR	2021-05-11	Symptomatic	No	2021-06-05	54	14	NO	NO	YES	NO	NO	NO	NO	Irritation in stomach, COLD MYALGIA, HEAD ACHE	NO	NO	NO	NO	NO	NO	NO	NO	NO	N	N	N	N	MCL-21-H-4394	2268158	2219390	29879	99.9197	G	B.1.617.2	99.8672
401	MMCRI, Mysore	South	63	M	Karnataka	NO		Covishield	2	2021-03-18	2021-04-27	40	NP & OP	RT-PCR	2021-05-11	Symptomatic	No		54	14	NO	NO	YES	NO	NO	NO	NO	COLD	NO	NO	NO	NO	NO	NO	NO	NO	NO	N	N	N	N	MCL-21-H-4395	2485772	1442095	29250	97.8163	G	B.1.617.2
402	MMCRI, Mysore	South	60	F	Karnataka	NO		Covishield	2	2021-03-18	2021-04-27	40	NP & OP	RT-PCR	2021-05-11	Symptomatic	No		54	14	NO	NO	YES	NO	NO	NO	NO	NO	NO	NO	NO	NO	NO	NO	NO	NO	NO	N	N	N	N	MCL-21-H-4396	2468432	2335281	29882	99.9298	G	B.1.617.2	99.874
403	MMCRI, Mysore	South	47	F	Karnataka	NO		Covishield	2	2021-04-07	2021-05-07	30	NP & OP	RT-PCR	2021-05-11	Symptomatic	No		34	4	NO	NO	NO	NO	NO	NO	NO	MYALGIA	NO	NO	NO	NO	NO	NO	NO	NO	NO	N	N	N	N	MCL-21-H-4397	2257798	2191664	29893	99.9666	G	B.1.617.2	99.8469
404	MMCRI, Mysore	South	45	F	Karnataka	NO		Covishield	2	2021-01-18	2021-02-28	41	NP & OP	RT-PCR	2021-05-11	Symptomatic	No		113	72	NO	YES	YES	NO	NO	NO	NO	NO	NO	NO	NO	NO	NO	NO	NO	NO	NO	N	N	N	N	MCL-21-H-4398	1702548	1425629	28719	96.0405	G	B.1.617.2
405	MMCRI, Mysore	South	68	F	Karnataka	NO		Covishield	2	2021-01-16	2021-02-22	37	NP & OP	RT-PCR	2021-05-11	Symptomatic	YES		115	78	NO	NO	NO	NO	NO	NO	NO	NAUSSEA	YES	YES	NO	NO	NO	NO	NO	NO	NO	N	N	N	N	MCL-21-H-4399	1335534	798137	29308	98.0102	G	B.1.617.2
406	MMCRI, Mysore	South	47	M	Karnataka	NO		Covishield	2	2021-04-08	2021-05-08	30	NP & OP	RT-PCR	2021-05-12	Symptomatic	No		34	4	NO	NO	NO	NO	NO	NO	NO	NO	YES	NO	NO	NO	NO	YES	NO	STROKE	NO	N	N	N	N	MCL-21-H-4400	Not sequenced
407	MMCRI, Mysore	South	46	F	Karnataka	NO		Covishield	2	2021-01-22	2021-02-22	31	NP & OP	RT-PCR	2021-05-12	Symptomatic	YES		110	79	NO	NO	NO	NO	NO	NO	NO	PINK EYE, SWEATING, FATIGUE	NO	NO	NO	NO	NO	NO	NO	NO	NO	N	N	N	N	MCL-21-H-4401	2454972	2162895	29608	99.0135	G	B.1.617.2	99.8763
408	MMCRI, Mysore	South	30	M	Karnataka	NO		Covishield	2	2021-02-11	2021-03-13	30	NP & OP	RT-PCR	2021-05-12	Symptomatic	YES		90	60	NO	NO	NO	NO	YES	NO	NO	MYALGIA, ALLERGY	NO	NO	NO	NO	NO	NO	NO	NO	NO	N	N	N	N	MCL-21-H-4402	2117616	1894462	29690	99.2877	G	B.1.617.2	99.8766
409	MMCRI, Mysore	South	29	F	Karnataka	NO		Covishield	2	2021-01-16	2021-02-26	41	NP & OP	RT-PCR	2021-05-12	Symptomatic	No		116	75	NO	YES	NO	YES	YES	NO	NO	NO	NO	NO	NO	NO	NO	NO	NO	NO	NO	N	N	N	N	MCL-21-H-4403	3090090	2874827	29874	99.903	G	B.1.617.2	99.8536
410	MMCRI, Mysore	South	32	F	Karnataka	NO		Covishield	2	2021-03-24	2021-04-30	37	NP & OP	RT-PCR	2021-05-12	Symptomatic	No		49	12	NO	NO	YES	NO	NO	NO	NO	NO	NO	NO	NO	NO	NO	NO	NO	-	NO	N	N	N	N	MCL-21-H-4404	2294630	2271112	29900	99.99	G	B.1.617.2	99.8231
411	MMCRI, Mysore	South	63	M	Karnataka	NO		Covishield	2	2021-03-24	2021-04-29	36	NP & OP	RT-PCR	2021-05-12	Symptomatic	YES		49	13	NO	NO	NO	NO	NO	NO	NO	NO	NO	NO	NO	NO	NO	NO	NO	NO	NO	N	N	N	N	MCL-21-H-4405	1821754	1599277	29719	99.3847	G	B.1.617.2	99.8494
412	MMCRI, Mysore	South	54	M	Karnataka	NO		Covishield	2	2021-03-25	2021-04-29	35	NP & OP	RT-PCR	2021-05-12	Symptomatic	YES		48	13	NO	NO	YES	YES	YES	NO	NO	MYALGIA	YES	NO	NO	NO	NO	NO	NO	NO	NO	N	N	N	N	MCL-21-H-4406	2854394	2639475	29807	99.679	G	B.1.617.2	99.8567
413	MMCRI, Mysore	South	52	M	Karnataka	NO		Covishield	2	2021-03-16	2021-04-29	44	NP & OP	RT-PCR	2021-05-12	Symptomatic	YES		57	13	NO	YES	YES	YES	YES	NO	NO	HEAD ACHE, COLD	NO	NO	NO	NO	NO	YES	NO	NO	NO	N	N	N	N	MCL-21-H-4407	2612526	2498925	29837	99.7793	G	B.1.617.2	99.8602
414	MMCRI, Mysore	South	39	M	Karnataka	NO		Covishield	2	2021-02-02	2021-03-17	43	NP & OP	RT-PCR	2021-05-12	Symptomatic	No		99	56	NO	NO	NO	NO	NO	NO	NO	MYALGIA	NO	NO	NO	NO	NO	NO	NO	NO	NO	N	N	N	N	MCL-21-H-4408	2377672	2337991	29806	99.6756	G	B.1.617.2	99.8771
415	MMCRI, Mysore	South	54	M	Karnataka	NO		Covishield	2	2021-04-11	2021-05-11	30	NP & OP	RT-PCR	2021-05-12	Asymptomatic	No		31	1	-	-	-	-	-	-	-	-	-	-	-	-	-	-	-	-	-	N	N	N	N	MCL-21-H-4409	2323760	1362306	29474	98.5654	G	B.1.617.2
416	MMCRI, Mysore	South	71	M	Karnataka	NO		Covishield	2	2021-03-22	2021-04-29	38	NP & OP	RT-PCR	2021-05-12	Asymptomatic	No		51	13	NO	NO	YES	NO	NO	NO	NO	NO	NO	NO	NO	NO	NO	NO	NO	NO	NO	N	N	N	N	MCL-21-H-4410	1919082	1825512	29775	99.5719	G	B.1.617.2	99.8736
417	MMCRI, Mysore	South	36	M	Karnataka	NO		Covishield	2	2021-01-25	2021-02-26	32	NP & OP	RT-PCR	2021-05-08	Symptomatic	No		103	71	NO	YES	YES	YES	YES	NO	NO	MYALGIA	NO	NO	NO	NO	NO	NO	NO	NO	YES	JAYADEVA	MYSORE	Karnataka	2021-05-12	MCL-21-H-4411	1499950	1481604	29891	99.9599	G	B.1.617.2	99.8809
418	MMCRI, Mysore	South	36	F	Karnataka	NO		Covishield	2	2021-01-26	2021-02-25	30	NP & OP	RT-PCR	2021-05-18	Asymptomatic	No		112	82	NO	NO	NO	NO	NO	NO	NO	NO	NO	NO	NO	NO	NO	NO	NO	NO	NO	N	N	N	N	MCL-21-H-4412	792658	64557	23319	77.9821
419	MMCRI, Mysore	South	61	F	Karnataka	NO		Covishield	2	2021-03-04	2021-04-08	35	NP & OP	RT-PCR	2021-05-18	Asymptomatic	YES		75	40	NO	NO	NO	NO	NO	NO	NO	NO	NO	NO	NO	NO	NO	NO	NO	NO	NO	N	N	N	N	MCL-21-H-4413	1464026	850862	29471	98.5553	G	B.1.617.2
420	MMCRI, Mysore	South	67	M	Karnataka	NO		Covishield	2	2021-03-04	2021-04-08	35	NP & OP	RT-PCR	2021-05-18	Symptomatic	YES		75	40	NO	NO	NO	YES	NO	NO	NO	MYALGIA	NO	NO	NO	NO	NO	NO	NO	NO	NO	N	N	N	N	MCL-21-H-4414	743352	704843	29822	99.7291	G	B.1.617.2	99.8636
421	MMCRI, Mysore	South	33	F	Karnataka	NO		Covishield	2	2021-04-15	2021-05-18	33	NP & OP	RT-PCR	2021-05-18	Symptomatic	No		33	0	YES	NO	YES	YES	YES	NO	NO	HEAD ACHE	NO	NO	NO	NO	NO	NO	NO	NO	NO	N	N	N	N	MCL-21-H-4415	628608	551761	29633	99.0971	G	B.1.617.2	99.873
422	MMCRI, Mysore	South	61	M	Karnataka	NO		Covaxin	2	2021-03-05	2021-05-03	59	NP & OP	RT-PCR	2021-05-19	Symptomatic	No		75	16	NO	NO	YES	NO	YES	NO	NO	COLD	NO	NO	NO	NO	NO	NO	NO	NO	NO	N	N	N	N	MCL-21-H-4417	2225244	2018015	29844	99.8027	G	B.1.617.2	99.8432
423	MMCRI, Mysore	South	57	F	Karnataka	NO		Covishield	2	2021-04-07	2021-05-08	31	NP & OP	RT-PCR	2021-05-19	Symptomatic	No		42	11	NO	NO	YES	NO	NO	NO	NO	COLD, HEAD ACHE	NO	NO	NO	NO	NO	NO	NO	THYROID	NO	N	N	N	N	MCL-21-H-4418	990858	969380	29587	98.9432	G	B.1.617.2
424	MMCRI, Mysore	South	62	M	Karnataka	NO		Covishield	2	2021-03-31	2021-05-13	43	NP & OP	RT-PCR	2021-05-19	Symptomatic	No		49	6	NO	NO	NO	NO	NO	NO	NO	COLD	YES	YES	NO	NO	NO	YES	NO	NO	NO	N	N	N	N	MCL-21-H-4419	1723740	1396781	29685	99.271	G	B.1.617.2	99.8801
425	MMCRI, Mysore	South	22	F	Karnataka	NO		Covaxin	2	2021-02-01	2021-03-03	30	NP & OP	RT-PCR	2021-05-19	Symptomatic	No		107	77	NO	NO	YES	NO	NO	NO	NO	NO	NO	NO	NO	NO	NO	NO	NO	NO	NO	N	N	N	N	MCL-21-H-4420	Not sequenced
426	MMCRI, Mysore	South	52	M	Karnataka	NO		Covishield	2	2021-02-10	2021-05-13	92	NP & OP	RT-PCR	2021-05-19	Symptomatic	No		98	6	NO	NO	YES	NO	NO	NO	NO	NO	NO	NO	NO	NO	NO	NO	NO	NO	NO	N	N	N	N	MCL-21-H-4421	324550	3673	4489	15.0119
427	MMCRI, Mysore	South	47	M	Karnataka	NO		Covishield	2	2021-04-07	2021-05-07	30	NP & OP	RT-PCR	2021-05-19	Symptomatic	No		42	12	NO	NO	NO	NO	YES	NO	NO	Body pain	NO	NO	NO	NO	NO	NO	NO	NO	NO	N	N	N	N	MCL-21-H-4422	608084	74651	22654	75.7583
428	MMCRI, Mysore	South	25	M	Karnataka	NO		Covishield	2	2021-04-02	2021-05-03	31	NP & OP	RT-PCR	2021-05-19	Symptomatic	No		47	16	NO	NO	NO	NO	NO	NO	NO	NO	NO	NO	NO	NO	NO	NO	NO	NO	NO	N	N	N	N	MCL-21-H-4423	Not sequenced
429	MMCRI, Mysore	South	45	M	Karnataka	NO		Covishield	2	2021-03-10	2021-04-09	30	NP & OP	RT-PCR	2021-05-19	Symptomatic	No		70	40	NO	NO	YES	NO	NO	NO	NO	NO	NO	NO	NO	NO	NO	NO	NO	NO	YES	K R HOSPITAL	MYSORE	Karnataka	2021-05-20	MCL-21-H-4424	1488214	1359313	29629	99.0837	G	B.1.617.2	99.8798
430	MMCRI, Mysore	South	20	F	Karnataka	NO		Covishield	2	2021-01-26	2021-03-04	37	NP & OP	RT-PCR	2021-05-09	Symptomatic	No		103	66	NO	NO	YES	NO	NO	NO	NO	COLD, MYALGIA	NO	NO	NO	NO	NO	NO	NO	NO	YES	RAMA SQURE	MYSORE	Karnataka	2021-05-11	MCL-21-H-4425	1700612	1089785	29775	99.5719	G	B.1.617.2	99.8634
431	MMCRI, Mysore	South	56	F	Karnataka	NO		Covaxin	2	2021-03-04	2021-04-23	50	NP & OP	RT-PCR	2021-05-20	Symptomatic	YES		77	27	NO	NO	YES	NO	NO	NO	NO	HEAD ACHE, COLD, CHILLS, MAYLGIA	NO	NO	NO	NO	NO	NO	NO	NO	NO	N	N	N	N	MCL-21-H-4426	2673332	2608421	29867	99.8796	G	B.1.617.2	99.8706
432	MMCRI, Mysore	South	29	M	Karnataka	NO		Covaxin	2	2021-02-14	2021-03-14	28	NP & OP	RT-PCR	2021-05-21	Asymptomatic	No		96	68	NO	NO	YES	NO	NO	NO	NO	NO	NO	NO	NO	NO	NO	NO	NO	NO	NO	N	N	N	N	MCL-21-H-4427	1402422	1232617	23186	77.5374
433	MMCRI, Mysore	South	70	F	Karnataka	NO		Covishield	2	2021-04-01	2021-05-07	36	NP & OP	RT-PCR	2021-05-21	Symptomatic	No		50	14	NO	NO	NO	NO	NO	NO	NO	COLD	NO	NO	NO	NO	NO	NO	NO	NO	YES	COLOUMBIA ASIA	MYSORE	Karnataka	2021-05-23	MCL-21-H-4428	2687468	2254121	29820	99.7224	G	B.1.617.2	99.8704
434	MMCRI, Mysore	South	45	F	Karnataka	NO		Covishield	2	2021-04-04	2021-05-06	32	NP & OP	RT-PCR	2021-05-21	Symptomatic	No		47	15	NO	NO	YES	YES	YES	NO	NO	COLD	NO	NO	NO	NO	NO	NO	NO	NO	NO	N	N	N	N	MCL-21-H-4429	2230574	1850827	29863	99.8662	G	B.1.617.2	99.8706
435	MMCRI, Mysore	South	27	M	Karnataka	NO		Covishield	2	2021-04-24	2021-05-21	27	NP & OP	RT-PCR	2021-05-21	Symptomatic	No		27	0	NO	NO	NO	NO	NO	NO	NO	COLD	NO	NO	NO	NO	NO	NO	NO	NO	NO	N	N	N	N	MCL-21-H-4431	2063824	1143247	29403	98.3279	G	B.1.617.2
436	MMCRI, Mysore	South	63	M	Karnataka	NO		Covishield	2	2021-04-04	2021-05-04	30	NP & OP	RT-PCR	2021-05-13	Symptomatic	No		39	9	NO	NO	YES	NO	NO	NO	NO	NO	NO	NO	NO	NO	NO	NO	NO	NO	NO	N	N	N	N	MCL-21-H-4432	1815488	597901	28912	96.686	G	B.1.617.2
437	MMCRI, Mysore	South	28	M	Karnataka	NO		Covishield	2	2021-01-28	2021-03-01	32	NP & OP	RT-PCR	2021-05-13	Symptomatic	No		105	73	NO	NO	YES	NO	YES	NO	NO	NO	NO	NO	NO	NO	NO	NO	NO	NO	NO	N	N	N	N	MCL-21-H-4433	Not sequenced
438	MMCRI, Mysore	South	21	M	Karnataka	NO		Covishield	2	2021-03-18	2021-04-15	28	NP & OP	RT-PCR	2021-05-13	Symptomatic	No		56	28	NO	NO	YES	NO	NO	NO	YES	NO	NO	NO	NO	NO	NO	NO	NO	NO	NO	N	N	N	N	MCL-21-H-4434	1945198	127558	20719	69.2874
439	MMCRI, Mysore	South	75	M	Karnataka	NO		Covaxin	2	2021-03-13	2021-04-17	35	NP & OP	RT-PCR	2021-05-16	Symptomatic	No		64	29	NO	NO	NO	NO	NO	NO	NO	COLD	YES	NO	NO	NO	NO	YES	NO	NO	NO	N	N	N	N	MCL-21-H-4435	Not sequenced
440	MMCRI, Mysore	South	50	F	Karnataka	NO		Covishield	2	2021-02-28	2021-03-28	28	NP & OP	RT-PCR	2021-05-13	Symptomatic	No		74	46	NO	NO	YES	NO	NO	NO	NO	HEAD ACHE	NO	NO	NO	NO	NO	NO	NO	NO	NO	N	N	N	N	MCL-21-H-4436	2013726	1249338	29212	97.6892	G	B.1.617.2
441	MMCRI, Mysore	South	67	M	Karnataka	NO		Covishield	2	2021-03-04	2021-04-14	41	NP & OP	RT-PCR	2021-05-13	Asymptomatic	No		70	29	NO	NO	NO	NO	NO	NO	NO	NO	YES	NO	NO	YES	NO	NO	NO	on dialysis, Patient Died	YES	K R HOSPITAL	MYSORE	KARNATAKA	2021-05-05	MCL-21-H-4437	2732490	2298457	29521	98.7225	G	B.1.617.2
442	MMCRI, Mysore	South	27	F	Karnataka	NO		Covishield	2	2021-01-30	2021-02-27	28	NP & OP	RT-PCR	2021-05-13	Asymptomatic	No		103	75	NO	NO	YES	NO	NO	NO	NO	NO	NO	NO	NO	NO	NO	NO	NO	NO	NO	N	N	N	N	MCL-21-H-4438	Not sequenced
443	MMCRI, Mysore	South	55	F	Karnataka	NO		Covishield	2	2021-04-08	2021-05-08	30	NP & OP	RT-PCR	2021-05-13	Symptomatic	No		35	5	NO	NO	YES	YES	YES	NO	NO	MYALGIA	NO	NO	NO	NO	YES	YES	NO	NO	NO	NO	NO	NO	-	MCL-21-H-4439	2055868	1814821	29891	99.9599	G	B.1.617.2	99.8945
444	MMCRI, Mysore	South	44	F	Karnataka	NO		Covishield	2	2021-03-02	2021-04-14	43	NP & OP	RT-PCR	2021-05-13	Symptomatic	No		72	29	-	-	-	-	-	-	-	-	-	-	-	-	-	-	-	-	-	N	N	N	N	MCL-21-H-4440	1299556	432930	29867	99.8796	G	B.1.617.2
445	MMCRI, Mysore	South	29	F	Karnataka	NO		Covishield	2	2021-03-03	2021-04-17	45	NP & OP	RT-PCR	2021-05-13	Asymptomatic	No		71	26	-	-	-	-	-	-	-	-	-	-	-	-	-	-	-	-	-	N	N	N	N	MCL-21-H-4441	1099970	520926	28281	94.5758	G	B.1.617.2
446	MMCRI, Mysore	South	64	F	Karnataka	NO		Covishield	2	2021-03-03	2021-04-30	58	NP & OP	RT-PCR	2021-05-13	Symptomatic	No		71	13	NO	NO	YES	NO	NO	NO	NO	COLD	YES	NO	NO	NO	NO	NO	NO	NO	NO	N	N	N	N	MCL-21-H-4442	795058	41296	14113	47.1959
447	MMCRI, Mysore	South	64	M	Karnataka	NO		Covishield	2	2021-03-18	2021-05-01	44	NP & OP	RT-PCR	2021-05-13	Symptomatic	No		56	12	NO	NO	NO	YES	YES	NO	NO	NO	YES	NO	NO	NO	NO	NO	NO	NO	NO	N	N	N	N	MCL-21-H-4443	Not sequenced
448	MMCRI, Mysore	South	37	M	Karnataka	NO		Covaxin	2	2021-02-23	2021-04-15	51	NP & OP	RT-PCR	2021-05-17	Symptomatic	No		83	32	NO	NO	NO	NO	NO	NO	NO	MYALGIA, NOSE BLOCK	NO	NO	NO	NO	NO	NO	NO	NO	NO	N	N	N	N	MCL-21-H-4444	2128866	2019798	29729	99.4181	G	B.1.617.2	99.8768
449	MMCRI, Mysore	South	30	M	Karnataka	NO		Covishield	2	2021-02-18	2021-04-22	63	NP & OP	RT-PCR	2021-05-17	Symptomatic	No		88	25	NO	NO	NO	NO	NO	NO	NO	HEAD ACHE	NO	NO	NO	NO	NO	NO	NO	NO	NO	N	N	N	N	MCL-21-H-4445	1892380	1871282	29874	99.903	G	B.1.617.2	99.8978
450	MMCRI, Mysore	South	38	M	Karnataka	NO		Covishield	2	2021-02-09	2021-03-15	34	NP & OP	RT-PCR	2021-05-17	Symptomatic	No		97	63	NO	NO	YES	NO	NO	NO	NO	MYALGIA, CHILLS, COLD	NO	NO	NO	NO	NO	NO	NO	NO	YES	NH	MYSORE	KARNATAKA	2021-05-20	MCL-21-H-4446	1879620	1287412	29469	98.5486	G	B.1.617.2
451	MMCRI, Mysore	South	23	M	Karnataka	NO		Covishield	2	2021-03-12	2021-04-23	42	NP & OP	RT-PCR	2021-05-13	Symptomatic	YES		62	20	NO	NO	YES	NO	NO	NO	NO	HEAD ACHE, COLD	NO	NO	NO	NO	NO	NO	NO	NO	NO	N	N	N	N	MCL-21-H-4447	1776488	1693124	29473	98.562	G	B.1.617.2
452	MMCRI, Mysore	South	67	M	Karnataka	NO		Covishield	2	2021-03-18	2021-04-15	28	NP & OP	RT-PCR	2021-05-13	Asymptomatic	YES		56	28	NO	NO	YES	NO	NO	NO	NO	NO	NO	NO	NO	YES	NO	NO	NO	Patient Died	YES	K R HOSPITAL	MYSORE	Karnataka	2021-05-23	MCL-21-H-4448	2741624	2522835	29197	97.639	G	B.1.617.2
453	MMCRI, Mysore	South	25	M	Karnataka	NO		Covishield	2	2021-01-15	2021-02-24	40	NP & OP	RT-PCR	2021-05-13	Symptomatic	No		118	78	NO	NO	NO	NO	NO	NO	NO	HEAD ACHE	NO	NO	NO	NO	NO	NO	NO	NO	YES	JAYADEVA	MYSORE	Karnataka	2021-05-18	MCL-21-H-4449	357522	328275	29084	97.2611	G	B.1.617.2
454	MMCRI, Mysore	South	72	F	Karnataka	NO		Covishield	2	2021-03-04	2021-04-07	34	NP & OP	RT-PCR	2021-05-13	Asymptomatic	No		70	36	NO	NO	YES	NO	NO	NO	NO	NO	NO	NO	NO	NO	NO	NO	NO	NN	NO	N	N	N	N	MCL-21-H-4450	1042926	807378	29373	98.2276	G	B.1.617.2
455	MGM, Jamshedpur	East	55	M	JHARKHAND	NO		Covishield	2	2021-01-18	2021-02-15	28	TS	RT-PCR	2021-04-15	Asymptomatic	No		87	59	NO	NO	NO	NO	NO	NO	NO	NO	NO	NO	NO	NO	NO	NO	NO	NO	NO	NO	NO	NO	NO	MCL-21-H-5691	1384904	1164175	29723	99.3981	G	B.1.617.2	99.8871
456	MGM, Jamshedpur	East	52	F	JHARKHAND	NO		Covishield	1	2021-01-12	nil		TS	RT-PCR	2021-04-15	Asymptomatic	No		93	NA	NO	NO	NO	NO	NO	NO	NO	NO	NO	NO	NO	NO	NO	NO	NO	NO	NO	NO	NO	NO	NO	MCL-21-H-5692	1214588	1066215	29835	99.7726	G	B.1.617.2	99.8977
457	MGM, Jamshedpur	East	58	M	JHARKHAND	NO		Covishield	2	2021-01-16	2021-02-13	28	TS	RT-PCR	2021-04-17	Asymptomatic	No		91	63	NO	NO	NO	NO	NO	NO	NO	NO	NO	NO	NO	NO	NO	NO	NO	NO	NO	NO	NO	NO	NO	MCL-21-H-5693	1286256	1192419	29565	98.8697	G	B.1.617.2
458	MGM, Jamshedpur	East	50	F	JHARKHAND	NO		Covishield	2	2021-01-18	2021-02-16	29	TS	RT-PCR	2021-04-21	Asymptomatic	Yes		93	64	NO	NO	NO	NO	NO	NO	NO	NO	NO	NO	NO	NO	NO	NO	NO	NO	NO	NO	NO	NO	NO	MCL-21-H-5694	1294666	1221631	29888	99.9498	G	B.1.617.2	99.8775
459	MGM, Jamshedpur	East	21	M	JHARKHAND	NO		Covishield	2	2021-02-07	2021-03-10	31	TS	RT-PCR	2021-04-28	Symptomatic	No		80	49	NO	NO	Yes	NO	NO	NO	NO	Myalgia	NO	NO	NO	NO	NO	NO	NO	NO	NO	NO	NO	NO	NO	MCL-21-H-5695	538066	437241	11317	37.8457
460	MGM, Jamshedpur	East	62	M	JHARKHAND	NO		Covishield	2	2021-03-05	2021-04-19	45	TS	RT-PCR	2021-04-28	Asymptomatic	No		54	9	NO	NO	NO	NO	NO	NO	NO	NO	NO	NO	NO	NO	NO	NO	NO	NO	NO	NO	NO	NO	NO	MCL-21-H-5696	Not sequenced
461	MGM, Jamshedpur	East	76	F	JHARKHAND	NO		Covishield	1	2021-02-20	nil		TS	RT-PCR	2021-04-28	Symptomatic	Yes		67	NA	NO	NO	Yes	NO	NO	NO	NO	NO	NO	NO	NO	NO	NO	Yes	NO	NO	NO	NO	NO	NO	NO	MCL-21-H-5697	1425522	965511	29555	98.8362	G	B.1.617.2	99.883
462	MGM, Jamshedpur	East	59	M	JHARKHAND	NO		Covishield	2	2021-02-16	2021-03-18	30	TS	RT-PCR	2021-04-28	Asymptomatic	No		71	41	NO	NO	NO	NO	NO	NO	NO	NO	NO	NO	NO	NO	NO	NO	NO	NO	NO	NO	NO	NO	NO	MCL-21-H-5698	371086	31511	5284	17.6705
463	MGM, Jamshedpur	East	55	M	JHARKHAND	NO		Covishield	2	2021-03-12	2021-04-12	31	TS	RT-PCR	2021-04-28	Asymptomatic	No		47	16	NO	NO	NO	NO	NO	NO	NO	NO	NO	NO	NO	NO	NO	NO	NO	NO	NO	NO	NO	NO	NO	MCL-21-H-5699	Not sequenced
464	MGM, Jamshedpur	East	38	M	JHARKHAND	NO		Covishield	2	2021-03-03	2021-04-16	44	NS	RT-PCR	2021-04-28	Symptomatic	No		56	12	Yes	NO	Yes	NO	NO	NO	NO	NO	NO	NO	NO	NO	NO	NO	NO	NO	NO	NO	NO	NO	NO	MCL-21-H-5700	1365296	984457	29576	98.9065	G	B.1.617.2
465	MGM, Jamshedpur	East	28	M	JHARKHAND	NO		Covishield	2	2021-03-03	2021-03-31	28	TS	RT-PCR	2021-05-03	Asymptomatic	No		61	33	NO	NO	NO	NO	NO	NO	NO	NO	NO	NO	NO	NO	NO	NO	NO	NO	NO	NO	NO	NO	NO	MCL-21-H-5701	1354072	850044	29756	99.5084	G	B.1.617.2	99.8736
466	MGM, Jamshedpur	East	47	F	JHARKHAND	NO		Covishield	2	2021-01-20	2021-02-17	28	TS	RT-PCR	2021-05-10	Asymptomatic	No		110	82	NO	NO	NO	NO	NO	NO	NO	NO	NO	NO	NO	NO	NO	NO	NO	NO	NO	NO	NO	NO	NO	MCL-21-H-5702	1379494	1029522	29863	99.8662	G	B.1.617.2	99.8638
467	Jorhat Medical College	North east	53	M	Assam	No	NA	Covishield	1	2021-04-07	nil		Nasal	RAT	2021-04-19	Symptomatic	Yes	15-04-2021	12	NA	Yes	Yes	Yes	No	No	No	No	No	No	No	No	No	No	No	No	No	Yes	Jorhat Medical College	Jorhat	Assam	23.04.2021-01.05.2021	MCL-21-H-4568	1519646	1154961	29530	98.7526	G	B.1.617.2
468	Jorhat Medical College	North east	49	M	Assam	No	NA	Covishield	2	2021-01-28	2021-02-25	28	NP	RAT	2021-05-09	Symptomatic	Yes	2021-06-05	101	73	No	No	No	No	No	No	No	Body ache, runny nose	No	No	No	No	No	No	No	No	No	No	No	No	No	MCL-21-H-4573	2359180	2262881	29732	99.4282	G	B.1.617.2	99.8426
469	Jorhat Medical College	North east	40	M	Assam	No	NA	Covishield	1	2021-04-14	nil		Nasal	RAT	2021-04-29	Symptomatic	No	25-04-2021	15	NA	Yes	No	Yes	No	No	No	No	Headache	No	No	No	No	No	No	No	No	Yes	Jorhat Medical College	Jorhat	Assam	30.04.2021	MCL-21-H-4570	2209162	2191041	29899	99.9866	G	B.1.617.2	99.8843
470	Jorhat Medical College	North east	49	M	Assam	No	NA	Covishield	1	2021-04-26	nil		Nasal	RAT	2021-05-10	Symptomatic	Yes	2021-08-05	14	NA	No	No	Yes	No	No	No	Yes	Chest pain	No	No	No	No	No	No	No	No	Yes	Jorhat Medical College	Jorhat	Assam	NA	MCL-21-H-4579	1858120	1726063	29835	99.7726	G	B.1.617.2	99.9011
471	Jorhat Medical College	North east	74	M	Assam	No	NA	Covishield	1	2021-03-31	nil		Nasal	NK	2021-05-02	Symptomatic	No	31-04-2021	32	NA	Yes	No	Yes	No	No	No	No	Bodyache	Yes	No	No	No	No	Yes	No	No	Yes	Jorhat Medical College	Jorhat	Assam	22.05.2021	MCL-21-H-4580	Not sequenced
472	Jorhat Medical College	North east	49	M	Assam	No	NA	Covishield	2	2021-01-21	2021-02-18	28	NP	RAT	2021-05-10	Asymptomatic	Yes	NA	109	81	No	No	No	No	No	No	No	No	No	No	No	No	No	No	No	No	No	No	No	No	No	MCL-21-H-4574	Not sequenced
473	Jorhat Medical College	North east	51	M	Assam	No	NA	Covishield	1	2021-03-27	nil		Nasal	RT-PCR	2021-05-19	Symptomatic	No	13-05-2021	53	NA	Yes	No	No	No	No	No	Yes	No	Yes	No	No	No	No	Yes	No	No	Yes	Golaghat Civil Hospital	Golaghat	Assam	04.05.2021	MCL-21-H-4578	Not sequenced
474	SMS Jaipur	West	56	M	Rajasthan	No	NA	Covaxin	2	2021-02-17	2021-03-18	29	NP & OP	RT-PCR	2021-04-21	Symptomatic	Yes		63	34	No	Y	Y	No	No	No	No	Myalgia	No	No	No	No	No	No	No	No	No	No	No	No	No	MCL-21-H-5543	1027411	1061978	29696	99.3078	G	B.1.617.2	99.8665
475	SMS Jaipur	West	55	F	Rajasthan	No	NA	Covishield	2	2021-02-05	2021-03-22	45	NP & OP	RT-PCR	2021-04-21	Asymptomatic	Yes		75	30	No	No	No	No	No	No	No	No	No	No	No	No	No	Y	No	No	No	No	No	No	No	MCL-21-H-5544	Not sequenced
476	SMS Jaipur	West	39	F	Rajasthan	No	NA	Covishield	2	2021-01-28	2021-03-04	35	NP & OP	RT-PCR	2021-04-26	Symptomatic	Yes		88	53	No	Y	Y	No	No	No	No	No	No	No	No	No	No	No	No	Hypothyrodism/	No	No	No	No	No	MCL-21-H-5545	1116976	1182212	29852	99.8294	G	B.1.617.2	99.8978
477	SMS Jaipur	West	53	F	Rajasthan	No	NA	Covishield	2	2021-02-18	2021-03-28	38	NP & OP	RT-PCR	2021-04-23	Symptomatic	No		64	26	No	Y	No	No	No	No	No	No	No	No	No	No	No	No	No	No	No	No	No	No	No	MCL-21-H-5549	Not sequenced
478	SMS Jaipur	West	58	F	Rajasthan	No	NA	Covishield	2	2021-01-14	2021-02-25	42	NP & OP	RT-PCR	2021-04-26	Symptomatic	No		102	60	Y	No	Y	No	No	No	No	No	No	No	No	No	No	Y	No	Asthma	No	No	No	No	No	MCL-21-H-5550	1482066	1579042	29716	99.3746	G	B.1.617.2	99.887
479	SMS Jaipur	West	63	M	Rajasthan	No	NA	Covishield	2	2021-01-16	2021-02-27	42	NP & OP	RT-PCR	2021-04-26	Symptomatic	No		100	58	Y	No	Y	No	No	No	No	No	No	No	No	No	No	Y	No	No	No	No	No	No	No	MCL-21-H-5551	1497777	1756830	29667	99.2108	G	B.1.617.2	99.88
480	SMS Jaipur	West	40	M	Rajasthan	No	NA	Covishield	2	2021-01-22	2021-02-23	32	NP & OP	RT-PCR	2021-04-16	Symptomatic	No		84	52	Y	Y	Y	No	No	No	No	No	No	No	No	No	No	No	No	No	No	No	No	No	No	MCL-21-H-5552	746887	940838	29450	98.4851	G	B.1.617.2	99.8755
481	SMS Jaipur	West	29	M	Rajasthan	No	NA	Covishield	2	2021-01-26	2021-02-27	32	NP & OP	RT-PCR	2021-05-01	Symptomatic	No		95	63	No	No	Y	No	No	No	No	No	No	No	No	No	No	No	No	No	No	No	No	No	No	MCL-21-H-5553	1519557	1522924	29864	99.8696	G	B.1.617.2	99.8672
482	SMS Jaipur	West	33	M	Rajasthan	No	NA	Covishield	2	2021-01-16	2021-03-14	57	NP & OP	RT-PCR	2021-05-13	Symptomatic	No		117	60	No	No	Y	No	No	No	No	No	No	No	No	No	No	No	No	No	No	No	No	No	No	MCL-21-H-5554	1321449	1343490	29829	99.7525	G	B.1.617.2	99.8909
483	SMS Jaipur	West	36	F	Rajasthan	No	NA	Covishield	2	2021-01-16	2021-03-14	57	NP & OP	RT-PCR	2021-05-13	Symptomatic	No		117	60	No	No	Y	No	No	No	No	No	No	No	No	No	No	No	No	No	No	No	No	No	No	MCL-21-H-5555	Not sequenced
484	SMS Jaipur	West	35	M	Rajasthan	No	NA	Covishield	2	2021-01-16	2021-02-17	32	NP & OP	RT-PCR	2021-03-06	Symptomatic	No		49	17	No	Y	Y	No	No	No	No	No	No	No	No	No	No	No	No	No	No	No	No	No	No	MCL-21-H-5556	1080352	1125962	29879	99.9197	G	B.1.617.2	99.9081
485	SMS Jaipur	West	32	M	Rajasthan	No	NA	Covishield	2	2021-01-18	2021-02-22	35	NP & OP	RT-PCR	2021-04-19	Symptomatic	No		91	56	No	Y	Y	No	No	No	No	No	No	No	No	No	No	No	No	No	No	No	No	No	No	MCL-21-H-5557	1822499	1994792	29870	99.8896	G	B.1.617.2	99.9013
486	SMS Jaipur	West	33	M	Rajasthan	No	NA	Covishield	1	2021-02-25	nil		NP & OP	RT-PCR	2021-04-08	Symptomatic	No		42	NA	No	No	Y	No	No	No	No	No	No	No	No	No	No	No	No	No	No	No	No	No	No	MCL-21-H-5558	1829206	1835868	29708	99.3479	G	B.1.617.2	99.8766
487	SMS Jaipur	West	33	F	Rajasthan	No	NA	Covishield	2	2021-02-21	2021-03-25	32	NP & OP	RT-PCR	2021-04-28	Symptomatic	No		66	34	Y	Y	Y	No	No	No	No	No	No	No	No	No	No	No	No	No	No	No	No	No	No	MCL-21-H-5559	1864576	1878382	29825	99.7392	G	B.1.617.2	99.8704
488	SMS Jaipur	West	28	M	Rajasthan	No	NA	Covishield	2	2021-02-23	2021-03-28	33	NP & OP	RT-PCR	2021-05-07	Asymptomatic	No		73	40	No	No	No	No	No	No	No	No	No	No	No	No	No	No	No	No	No	No	No	No	No	MCL-21-H-5560	1295638	1434162	29846	99.8094	G	B.1.617.2	99.8842
489	SMS Jaipur	West	36	M	Rajasthan	No	NA	Covishield	2	2021-01-18	2021-02-22	35	NP & OP	RT-PCR	2021-05-09	Symptomatic	Yes		111	76	Y	No	Y	No	No	No	No	No	No	No	No	No	No	No	No	No	No	No	No	No	No	MCL-21-H-5561	1170085	1227960	29671	99.2242	G	B.1.617.2	99.8765
490	SMS Jaipur	West	58	F	Rajasthan	No	NA	Covishield	2	2021-01-25	2021-02-28	34	NP & OP	RT-PCR	2021-04-25	Asymptomatic	Yes		90	56	No	No	No	No	No	No	No	No	No	No	No	No	No	No	No	No	No	No	No	No	No	MCL-21-H-5562	1450115	1495244	29855	99.8395	G	B.1.617.2	99.8978
491	SMS Jaipur	West	35	M	Rajasthan	No	NA	Covishield	2	2021-03-01	2021-04-13	43	NP & OP	RT-PCR	2021-05-05	Symptomatic	Yes		65	22	No	No	No	No	Y	No	No	No	No	No	No	No	No	No	No	No	No	No	No	No	No	MCL-21-H-5563	1313271	1339264	29732	99.4282	G	B.1.617.2	99.8768
492	SMS Jaipur	West	25	F	Rajasthan	No	NA	Covishield	2	2021-02-02	2021-03-15	41	NP & OP	RT-PCR	2021-04-22	Asymptomatic	Yes		79	38	No	No	No	No	No	No	No	No	No	No	No	No	No	No	No	No	No	No	No	No	No	MCL-21-H-5564	1593046	1604938	29884	99.9365	G	B.1.617.2	99.8843
493	SMS Jaipur	West	32	F	Rajasthan	No	NA	Covishield	2	2021-01-23	2021-03-26	62	NP & OP	RT-PCR	2021-04-21	Symptomatic	Yes		88	26	No	No	Y	No	No	No	No	No	No	No	No	No	No	No	No	No	No	No	No	No	No	MCL-21-H-5566	1522374	1567170	29776	99.5753	G	B.1.617.2	99.8839
494	SMS Jaipur	West	24	M	Rajasthan	No	NA	Covishield	2	2021-01-27	2021-02-28	32	NP & OP	RT-PCR	2021-05-07	Asymptomatic	Yes		100	68	No	No	No	No	No	No	No	No	No	No	No	No	No	No	No	No	No	No	No	No	No	MCL-21-H-5567	1494914	1569376	29710	99.3546	G	B.1.617.2	99.8802
495	SCSMSR Solapur	Central	55	M	Maharashtra	No	NA	Covaxin	2	2021-02-20	2021-03-20	28	NP & OP	RT-PCR	2021-05-07	Symptomatic	No		76	48	No	Y	No	Y	No	No	No	Change of voice	No	No	No	No	No	No	No	No	No	No	No	No	No	MCL-21-H-2575/1	Not sequenced
496	Coimbatore Medical College, Coimbatore	South	24	M	Tamil Nadu			COVISHIELD	2	2021-01-19	2021-03-26	66	NP & OP	RT-PCR	2021-04-30	Asymptomatic	Yes		101	35	No	No	No	Y	Y	No	No	No	No	No	No	No	No	No	No	No	No	No	No	No	No	MCL-21-H-5800	1224922	1203475	29807	99.679	G	B.1.617.2	99.8976
497	Coimbatore Medical College, Coimbatore	South	26	F	Tamil Nadu			COVISHIELD	2	2021-01-13	2021-02-11	29	NP & OP	RT-PCR	2021-05-02	Symptomatic	Yes		109	80	Y	Y	No	Y	No	No	No	No	No	No	No	No	No	No	No	No	No	No	No	No	No		1075330	932131	29624	99.067	G	B.1.617.2
498	Coimbatore Medical College, Coimbatore	South	56	M	Tamil Nadu			COVISHIELD	2	2021-02-26	2021-04-01	34	NP & OP	RT-PCR	2021-05-04	Symptomatic	Yes		67	33	No	Y	No	No	No	No	No	No	No	No	No	No	No	No	No	No	No	No	No	No	No	MCL-21-H-5802	780310	577881	29408	98.3446	G	B.1.617.2
499	Coimbatore Medical College, Coimbatore	South	27	F	Tamil Nadu			COVISHIELD	2	2021-01-25	2021-03-19	53	NP & OP	RT-PCR	2021-05-08	Symptomatic	Yes		103	50	No	Y	No	No	No	No	No	No	No	No	No	No	No	No	No	No	No	No	No	No	No	MCL-21-H-5803	1062512	931806	29813	99.699	G	B.1.617.2	99.8909
500	Coimbatore Medical College, Coimbatore	South	29	F	Tamil Nadu			COVISHIELD	2	2021-01-17	2021-03-19	61	NP & OP	RT-PCR	2021-05-10	Symptomatic	Yes		113	52	No	No	Y	Y	No	No	No	No	No	No	No	No	No	No	No	No	No	No	No	No	No	MCL-21-H-5804	575662	325064	28944	96.793	G	B.1.617.2
501	Coimbatore Medical College, Coimbatore	South	31	F	Tamil Nadu			COVISHIELD	2	2021-02-22	2021-04-25	62	NP & OP	RT-PCR	2021-05-11	Symptomatic	Yes		78	16	No	Y	Y	Y	No	No	No	No	No	No	No	No	No	No	No	No	No	No	No	No	No	MCL-21-H-5805	1093378	772823	29713	99.3646	G	B.1.617.2	99.8836
502	Coimbatore Medical College, Coimbatore	South	52	F	Tamil Nadu			COVISHIELD	2	2021-01-22	2021-02-18	27	NP & OP	RT-PCR	2021-05-12	Symptomatic	Yes		110	83	Y		Y	Y	No	No	No	No	No	No	No	No	No	No	No	No	No	No	No	No	No	MCL-21-H-5806	1148814	1136643	29743	99.4649	G	B.1.617.2	99.8701
503	Coimbatore Medical College, Coimbatore	South	41	F	Tamil Nadu			COVISHIELD	2	2021-01-19	2021-04-15	86	NP & OP	RT-PCR	2021-05-12	Symptomatic	Yes		113	27	Y	No	Y	Y	No	No	No	No	No	No	No	No	No	No	No	No	No	No	No	No	No	MCL-21-H-5807	1420656	1352925	29601	98.9901	G	B.1.617.2
504	Coimbatore Medical College, Coimbatore	South	26	M	Tamil Nadu			COVISHIELD	2	2021-01-30	2021-04-05	65	NP & OP	RT-PCR	2021-05-11	Symptomatic	Yes		101	36	No	Y	Y	No	No	No	No	No	No	No	No	No	No	No	No	No	No	No	No	No	No		Not sequenced
505	Coimbatore Medical College, Coimbatore	South	27	M	Tamil Nadu			COVAXIN	2	2021-03-28	2021-04-25	28	NP & OP	RT-PCR	2021-05-13	Symptomatic	Yes		46	18	Y	Y	Y	No	No	No	No	No	No	No	No	No	No	No	No	No	No	No	No	No	No		Not sequenced
506	Coimbatore Medical College, Coimbatore	South	25	F	Tamil Nadu			COVAXIN	2	2021-02-15	2021-04-17	61	NP & OP	RT-PCR	2021-05-13	Symptomatic	Yes		87	26	Y	No	Y	Y	No	No	No	No	No	No	No	No	No	No	No	No	No	No	No	No	No	MCL-21-H-5810	1025156	924342	29877	99.9131	G	B.1.617.2	99.8911
507	Coimbatore Medical College, Coimbatore	South	27	M	Tamil Nadu			COVAXIN	2	2021-02-24	2021-04-25	60	NP & OP	RT-PCR	2021-05-14	Symptomatic	Yes		79	19	Y	Y	Y	No	No	No	No	No	No	No	No	No	No	No	No	No	No	No	No	No	No	MCL-21-H-5811	1126572	991062	29617	99.0436	G	B.1.617.2	99.8901
508	Coimbatore Medical College, Coimbatore	South	50	M	Tamil Nadu			COVISHIELD	2	2021-02-18	2021-03-21	31	NP & OP	RT-PCR	2021-05-18	Symptomatic	Yes		89	58	No	Y	Y	No	Y	No	No	No	No	No	No	No	No	No	No	No	No	No	No	No	No		Not sequenced
509	Coimbatore Medical College, Coimbatore	South	26	F	Tamil Nadu			COVISHIELD	2	2021-01-19	2021-03-21	61	NP & OP	RT-PCR	2021-05-18	Symptomatic	Yes		119	58	Y	Y	Y	No	Y	No	No	No	No	No	No	No	No	No	No	No	No	No	No	No	No	MCL-21-H-5813	1249748	1156239	29646	99.1406	G	B.1.617.2	99.8936
510	Coimbatore Medical College, Coimbatore	South	40	F	Tamil Nadu			COVISHIELD	2	2021-01-28	2021-03-25	56	NP & OP	RT-PCR	2021-05-19	Symptomatic	Yes		111	55	Y	Y	Y	No	Y	No	No	No	No	No	No	No	No	No	No	No	No	No	No	No	No	MCL-21-H-5814	1025416	789074	29587	98.9432	G	B.1.617.2
511	Coimbatore Medical College, Coimbatore	South	49	M	Tamil Nadu			COVISHIELD	2	2021-02-18	2021-03-21	31	NP & OP	RT-PCR	2021-05-20	Symptomatic	Yes		91	60	Y	No	Y	Y	Y	No	No	No	No	No	No	No	No	No	No	No	No	No	No	No	No	MCL-21-H-5815	1190570	1160258	29895	99.9732	G	B.1.617.2	99.8639
512	Coimbatore Medical College, Coimbatore	South	30	M	Tamil Nadu			COVISHIELD	2	2021-02-22	2021-04-22	59	NP & OP	RT-PCR	2021-05-20	Symptomatic	Yes		87	28	Y	Y	Y	No	No	No	No	No	No	No	No	No	No	No	No	No	No	No	No	No	No	MCL-21-H-5816	1093236	819753	29446	98.4717	G	B.1.617.2
513	Coimbatore Medical College, Coimbatore	South	45	M	Tamil Nadu			COVAXIN	2	2021-02-21	2021-04-24	62	NP & OP	RT-PCR	2021-05-20	Symptomatic	Yes		88	26	Y	Y	Y	No	No	No	No	No	No	No	No	No	No	No	No	No	No	No	No	No	No	MCL-21-H-5817	1323342	1124534	29709	99.3512	G	B.1.617.2	99.887
514	Coimbatore Medical College, Coimbatore	South	27	F	Tamil Nadu			COVISHIELD	2	2021-01-25	2021-03-26	60	NP & OP	RT-PCR	2021-05-19	Symptomatic	Yes		114	54	Y	Y	Y	No	No	No	No	No	No	No	No	No	No	No	No	No	No	No	No	No	No	MCL-21-H-5818	1552596	1481068	29854	99.8361	G	B.1.617.2	99.8705
515	Coimbatore Medical College, Coimbatore	South	25	M	Tamil Nadu			COVISHIELD	2	2021-02-27	2021-04-29	61	NP & OP	RT-PCR	2021-05-20	Symptomatic	Yes		82	21	Y	Y	Y	No	No	No	No	No	No	No	No	No	No	No	No	No	No	No	No	No	No	MCL-21-H-5819	875060	749238	28810	96.3448	G	B.1.617.2
516	Coimbatore Medical College, Coimbatore	South	22	M	Tamil Nadu			COVISHIELD	2	2021-01-29	2021-03-20	50	NP & OP	RT-PCR	2021-05-21	Symptomatic	Yes		112	62	Y	Y	Y	No	No	No	No	No	No	No	No	No	No	No	No	No	No	No	No	No	No		Not sequenced
517	Coimbatore Medical College, Coimbatore	South	26	F	Tamil Nadu			COVAXIN	2	2021-02-25	2021-04-27	61	NP & OP	RT-PCR	2021-05-21	Symptomatic	Yes		85	24	Y	Y	Y	No	No	No	No	No	No	No	No	No	No	No	No	No	No	No	No	No	No	MCL-21-H-5821	963894	624225	29599	98.9834	G	B.1.617.2
518	Coimbatore Medical College, Coimbatore	South	41	M	Tamil Nadu			COVISHIELD	2	2021-01-22	2021-03-24	61	NP & OP	RT-PCR	2021-05-23	Symptomatic	Yes		121	60	Y	Y	Y	No	No	No	No	No	No	No	No	No	No	No	No	No	No	No	No	No	No	MCL-21-H-5822	1379330	1328394	29735	99.4382	G	B.1.617.2	99.8803
519	Coimbatore Medical College, Coimbatore	South	27	F	Tamil Nadu			COVISHIELD	2	2021-03-20	2021-04-24	35	NP & OP	RT-PCR	2021-05-23	Symptomatic	Yes		64	29	No	Y	Y	No	No	No	No	No	No	No	No	No	No	No	No	No	No	No	No	No	No	MCL-21-H-5823	614456	134696	28246	94.4587	G	B.1.617.2
520	Coimbatore Medical College, Coimbatore	South	35	M	Tamil Nadu			COVISHIELD	2	2021-03-20	2021-05-01	42	NP & OP	RT-PCR	2021-05-25	Symptomatic	Yes		66	24	Y	Y	Y	No	No	No	No	No	No	No	No	No	No	No	No	No	No	No	No	No	No		Not sequenced
521	Seth G S Medical College and KEM Hospital Mumbai	Central	23	M	MAHARASHTRA	No	NA	Covishield	2	2021-02-27	2021-03-27	28	Throat swab	Molecular	2021-04-23 11:00:47	Symptomatic	Yes	22-04-2021	55	27	Y	N	Y	Y	Y	N	N	Loss of appetite	N	N	N	N	N	N	N	Allergic bronchitis	No	NA				MCL-21-H-5675	1107008	1090052	29844	99.8027	G	B.1.617.2	99.8739
522	Seth G S Medical College and KEM Hospital Mumbai	Central	47	M	MAHARASHTRA	No	NA	Covishield	2	2021-02-08	2021-03-20	40	Throat swab	Molecular	2021-04-25 14:10:06	Asymptomatic	No	NA	76	36	N	N	N	N	N	N	N	N	N	N	N	N	N	N	N	N	No	NA				MCL-21-H-5676	1271174	1185433	29865	99.8729	G	B.1.617.2	99.8944
523	Seth G S Medical College and KEM Hospital Mumbai	Central	50	M	MAHARASHTRA	No	NA	Covishield	2	2021-02-22	2021-03-24	30	Nasopharyngeal swab	Molecular	2021-04-27 17:31:57	Symptomatic	No	25-04-2021	64	34	Y	N	N	N	N	N	N	Weakness, Headache	N	N	N	N	N	N	N	N	Yes	Kalina Police COVID Centre	Mumbai	Maharashtra	28-04-2021	MCL-21-H-5677	1135684	1117977	29896	99.9766	G	B.1.617.2	99.9013
524	Seth G S Medical College and KEM Hospital Mumbai	Central	27	F	MAHARASHTRA	No	NA	Covishield	2	2021-02-09	2021-03-20	39	Nasopharyngeal swab	Molecular	2021-05-02 10:00:09	Symptomatic	No	2021-01-05	82	43	Y	Y	Y	Y	Y	N	N	Myalgia	N	N	N	N	N	N	N	No	Yes	Seven Hills	Mumbai	Maharashtra	2021-02-05	MCL-21-H-5678	1389804	1381734	29858	99.8495	G	B.1.617.2	99.8808
525	Seth G S Medical College and KEM Hospital Mumbai	Central	73	F	MAHARASHTRA	No	NA	Covishield	2	2021-03-09	2021-04-16	38	Throat swab	Molecular	2021-05-18 09:00:02	Symptomatic	No	15-05-2021	70	32	N	N	N	N	N	N	N	Cold, Loss of appetite	Y	N	N	N	N	N	N	N	No					MCL-21-H-5681	1159608	1108737	29807	99.679	G	B.1.617.2	99.8771
526	Seth G S Medical College and KEM Hospital Mumbai	Central	29	F	MAHARASHTRA	No	NA	Covishield	2	2021-01-27	2021-03-22	54	Nasal swab	Molecular	2021-05-21 09:00:46	Symptomatic	No	20-05-2021	114	60	N	Y	N	N	N	N	N	Weakness, Myalgia	N	N	N	N	N	N	N	No	No					MCL-21-H-5682	1134544	1127135	29745	99.4716	G	B.1.617.2	99.8906
527	Seth G S Medical College and KEM Hospital Mumbai	Central	22	M	MAHARASHTRA	No	NA	Covishield	2	2021-01-28	2021-02-25	28	Nasopharyngeal swab	Molecular	2021-05-21 12:00:36	Symptomatic	No	21-05-2021	113	85	Y	N	Y	Y	Y	N	N	Weakness	N	N	N	N	Y	N	N	N	No					MCL-21-H-5683	659016	642025	29858	99.8495	G	B.1.617.2	99.9046
528	Seth G S Medical College and KEM Hospital Mumbai	Central	22	F	MAHARASHTRA	No	NA	Covishield	2	2021-02-15	2021-03-31	44	Throat swab	Molecular	2021-05-23 12:00:04	Symptomatic	No	21-05-2021	97	53	Y	N	Y	N	N	N	N	Weakness, Cold	N	N	N	N	N	N	N	No	No					MCL-21-H-5684	1257550	1210445	29873	99.8997	G	B.1.617.2	99.8979
529	Seth G S Medical College and KEM Hospital Mumbai	Central	28	F	MAHARASHTRA	No	NA	Covishield	2	2021-01-28	2021-02-28	31	Nasopharyngeal swab	Molecular	2021-05-25 09:00:56	Symptomatic	No	23-05-2021	117	86	N	Y	Y	Y	Y	N	N	Body Pain	N	N	N	N	N	N	N	No	No					MCL-21-H-5685	856976	667769	29674	99.2342	G	B.1.617.2	99.904
530	Seth G S Medical College and KEM Hospital Mumbai	Central	26	M	MAHARASHTRA	No	NA	Covishield	2	2021-02-09	2021-03-09	28	Throat swab	Molecular	2021-05-25 13:05:38	Symptomatic	No	25-05-2021	105	77	Y	Y	Y	Y	Y	N	N	Weakness	N	N	N	N	N	N	N	No	No					MCL-21-H-5686	1211362	1179473	29897	99.9799	G	B.1.617.2	99.8945
531	Seth G S Medical College and KEM Hospital Mumbai	Central	50	M	MAHARASHTRA	No	NA	Covishield	2	2021-02-20	2021-04-02	41	Nasopharyngeal swab	Molecular	2021-05-30 09:20:29	Symptomatic	No	2021-06-04	99	58	N	N	N	N	N	N	N	Weakness	N	N	N	Y	N	N	N	Prostrate problem	Yes	KEMH	Mumbai	Maharashtra	23-05-2021	MCL-21-H-5687	1042610	1018835	29896	99.9766	G	B.1.617.2	99.8707
532	Seth G S Medical College and KEM Hospital Mumbai	Central	25	M	MAHARASHTRA	No	NA	Covishield	2	2021-01-25	2021-02-24	30	Throat swab	Molecular	2021-06-03 11:00:52	Asymptomatic	No	NA	129	99	N	N	N	N	N	N	N	N	N	N	N	N	N	N	N	N	No					MCL-21-H-5688	1400140	1343598	29771	99.5586	G	B.1.617.2	99.8804
533	NIV-Bangalore Field Unit	South	56	M	Karnataka	No	NA	Covishield	2	2021-03-05	2021-04-15	41	Nasopharyngeal Oropharyngeal	Molecular	2021-05-06	Symptomatic	No	2021-05-05	62	21	Y	N	N	N	N	N	N	Cold, Bodyache	Y	N	N	N	N	N	N	N	No					MCL-21-H-5503	1771628	1674605	29730	99.4215	G	B.1.617.2	99.8939
534	NIV-Bangalore Field Unit	South	44	M	Karnataka	No	NA	Covishield	2	2021-02-28	2021-04-03	34	Nasopharyngeal Oropharyngeal	Molecular	2021-05-06	Asymptomatic	No	NA	67	33	N	N	N	N	N	N	N	N	N	N	N	N	N	N	N	Gastric Problem	No					MCL-21-H-5504	1834160	1809060	29664	99.2007	G	B.1.617.2	99.88
535	NIV-Bangalore Field Unit	South	50	F	Karnataka	No	NA	Covishield	2	2021-01-20	2021-02-16	27	Nasopharyngeal Oropharyngeal	Molecular	2021-05-11	Symptomatic	Yes	2021-11-05	111	84	N	Y	Y	N	N	N	N	Cold	N	N	N	N	N	N	N	N	No					MCL-21-H-5505	2540348	2346791	29837	99.7793	G	B.1.617.2	99.8841
536	NIV-Bangalore Field Unit	South	50	M	Karnataka	No	NA	Covishield	2	2021-03-05	2021-04-02	28	Nasopharyngeal Oropharyngeal	Molecular	2021-05-11	Symptomatic	No	2021-11-05	67	39	N	N	N	Y	Y	N	N	Body pain	N	N	N	N	N	N	N	N	No					MCL-21-H-5506	1721132	1684850	29500	98.6523	G	B.1.617.2
537	NIV-Bangalore Field Unit	South	34	F	Karnataka	No	NA	Covishield	2	2021-01-19	2021-02-17	29	Nasopharyngeal Oropharyngeal	Molecular	2021-05-12	Symptomatic	Yes	2021-11-05	113	84	Y	Y	Y	N	N	N	N	Cold	N	N	N	N	N	N	N	N	No					MCL-21-H-5507	1754434	1749193	29864	99.8696	G	B.1.617.2	99.8774
538	NIV-Bangalore Field Unit	South	29	M	Karnataka	No	NA	Covishield	2	2021-02-19	2021-03-25	34	Nasopharyngeal Oropharyngeal	Molecular	2021-05-12	Asymptomatic	No	NA	82	48	N	N	N	N	N	N	N	No	N	N	N	N	N	N	N	N	No					MCL-21-H-5508	1614028	1566715	29638	99.1138	G	B.1.617.2	99.8765
539	NIV-Bangalore Field Unit	South	35	F	Karnataka	No		Covishield	2	2021-01-18	2021-02-17	30	Nasopharyngeal Oropharyngeal	Molecular	2021-05-13	Symptomatic	Yes	13-05-2021	115	85	Y	N	N	Y	Y	Y	N	Cold and Tiredness	N	N	N	N	N	N	N	N	No					MCL-21-H-5510	1949798	1911808	29797	99.6455	G	B.1.617.2
540	NIV-Bangalore Field Unit	South	66	F	Karnataka	No		Covishield	2	2021-03-13	2021-04-28	46	Nasopharyngeal Oropharyngeal	Molecular	2021-05-14	Symptomatic	No	18-05-2021	62	16	N	N	Y	Y	Y	N	N	Pain in ear	Y	N	N	N	N	N	N	Thyroid, joint pain	No					MCL-21-H-5511	Not sequenced
541	NIV-Bangalore Field Unit	South	66	M	Karnataka	No		Covishield	2	2021-03-13	2021-04-28	46	Nasopharyngeal Oropharyngeal	Molecular	2021-05-14	Symptomatic	No	2021-10-05	62	16	N	Y	Y	Y	Y	Y	Y	Headache	Y	Y	N	N	N	Y	N	Alergic, Pulmonarey edema	No					MCL-21-H-5512	1675116	1667358	29402	98.3246	G	B.1.617.2
542	NIV-Bangalore Field Unit	South	45	F	Karnataka	Yes (15.11-2020)	140	Covishield	2	2021-04-04	2021-05-04	30	Nasopharyngeal Oropharyngeal	Molecular	2021-05-21	Symptomatic	Yes	26-05-2021	47	17	N	N	N	N	N	N	N	Chest pain, Body ache, headache	Y	N	N	N	N	N	N	Adenomyosis	No					MCL-21-H-5515	Not sequenced
543	NIV-Bangalore Field Unit	South	33	M	Karnataka	No	NA	Covishield	2	2021-04-06	2021-05-12	36	Nasopharyngeal Oropharyngeal	Molecular	2021-05-24	Symptomatic	Yes	25-05-2021	48	12	Y	N	N	N	N	N	N	No	N	N	N	N	N	N	N	N	No					MCL-21-H-5516	Not sequenced
544	NIV-Bangalore Field Unit	South	53	M	Karnataka	No	NA	Covishield	2	2021-01-18	2021-02-19	32	Nasopharyngeal Oropharyngeal	Molecular	2021-05-14	Symptomatic	No	2021-11-04	116	84	Y	Y	Y	Y	Y	N	N	mayalgia	N	N	N	N	N	N	N	N	Yes	Rajiv Gandhi	Bangaluru urban	Karnataka	15-04-2021	MCL-21-H-5517	2282428	2213922	29808	99.6823	G	B.1.617.2	99.8976
545	NIV-Bangalore Field Unit	South	22	F	Karnataka	No	NA	Covishield	2	2021-01-29	2021-03-06	36	Nasopharyngeal Oropharyngeal	Molecular	2021-05-14	Symptomatic	Yes	16-05-2021	105	69	N	Y	N	N	N	N	N	Cold, Fatigue, Bodyache	N	N	N	N	N	N	N	N	No					MCL-21-H-5519	Not sequenced
546	NIV-Bangalore Field Unit	South	25	F	Karnataka	No	NA	Covishield	2	2021-01-28	2021-02-26	29	Nasopharyngeal Oropharyngeal	Molecular	2021-04-15	Symptomatic	Yes	2021-01-04	77	48	Y	Y	Y	Y	Y	N	N	Cold, Mayalgia	N	N	N	N	N	N	N	No	No					MCL-21-H-5520	Not sequenced
547	NIV-Bangalore Field Unit	South	34	F	Karnataka	Yes (20.08.2020)	152	Covishield	2	2021-01-27	2021-02-24	28	Nasopharyngeal Oropharyngeal	Molecular	2021-04-15	Asymptomatic	Yes	NA	78	50	N	N	N	N	N	N	N	No	N	N	N	N	N	N	N	Thyroid	No					MCL-21-H-5521	1853302	1582884	29556	98.8396	G	B.1.617.2
548	NIV-Bangalore Field Unit	South	42	M	Karnataka	No	NA	Covishield	2	2021-01-23	2021-03-03	39	Nasopharyngeal Oropharyngeal	Molecular	2021-04-12	Symptomatic	Yes	2021-03-04	79	40	Y	N	Y	Y	N	N	N	Headache, myalgia,	N	N	N	N	N	N	N	N	No					MCL-21-H-5522	1874624	1591155	29813	99.699	G	B.1.617.1	99.9181
549	NIV-Bangalore Field Unit	South	51	M	Karnataka	No	NA	Covishield	2	2021-01-21	2021-02-22	32	Nasopharyngeal Oropharyngeal	Molecular	2021-04-16	Symptomatic	No	2021-12-04	85	53	Y	N	Y	Y	Y	N	N	Reddish eye, body pain, running nose	Y	N	N	N	N	N	N	N	No					MCL-21-H-5523	Not sequenced
550	NIV-Bangalore Field Unit	South	22	F	Karnataka	No	NA	Covishield	2	2021-02-08	2021-03-08	28	Nasopharyngeal Oropharyngeal	Molecular	2021-04-16	Symptomatic	No	18-04-2021	67	39	N	N	Y	N	N	N	N	Headache	N	N	N	N	N	N	N	Anemic	No					MCL-21-H-5524	Not sequenced
551	NIV-Bangalore Field Unit	South	23	F	Karnataka	No	NA	Covishield	2	2021-02-22	2021-03-22	28	Nasopharyngeal Oropharyngeal	Molecular	2021-04-19	Symptomatic	Yes	2021-01-04	56	28	N	Y	Y	Y	Y	Y	Y	Body pain, Vomiting	N	N	N	N	N	N	N	No	No					MCL-21-H-5525	1034260	721945	29448	98.4784	G	B.1.617.2
552	NIV-Bangalore Field Unit	South	48	M	Karnataka	No		Covishield	2	2021-02-24	2021-03-26	30	Nasopharyngeal Oropharyngeal	Molecular	2021-04-19	Asymptomatic	No	NA	54	24	N	N	N	N	N	N	N	No	N	N	N	N	N	N	N	No	No					MCL-21-H-5527	1286570	815693	29844	99.8027	G	B.1.1.7	99.8773
553	NIV-Bangalore Field Unit	South	36	F	Karnataka	No		Covishield	2	2021-01-27	2021-02-24	28	Nasopharyngeal Oropharyngeal	Molecular	2021-04-22	Symptomatic	No	22-04-2021	85	57	N	N	Y	N	N	N	N	Headache, nose block	N	N	N	N	N	N	N	N	No					MCL-21-H-5528	1782138	1771829	29796	99.6422	G	B.1.617.2	99.884
554	NIV-Bangalore Field Unit	South	29	F	Karnataka	No		Covishield	2	2021-01-21	2021-03-11	49	Nasopharyngeal Oropharyngeal	Molecular	2021-04-12	Asymptomatic	Yes	NA	81	32	N	N	N	N	N	N	N	N	N	N	N	N	N	N	N	Childhood Asthma	No					MCL-21-H-5529	Not sequenced
555	NIV-Bangalore Field Unit	South	43	F	Karnataka	No		Covishield	2	2021-02-19	2021-03-19	28	Nasopharyngeal Oropharyngeal	Molecular	2021-04-24	Symptomatic	Yes	24-04-2021	64	36	Y	Y	N	Y	Y	N	Y	Body pain, headache	N	N	N	N	N	N	N	Swelling in wrist, fingers and ankles	No					MCL-21-H-5530	1520820	1509455	29783	99.5987	G	B.1.617.2	99.8873
556	NIV-Bangalore Field Unit	South	43	M	Karnataka	No		Covishield	2	2021-01-18	2021-02-26	39	Nasopharyngeal Oropharyngeal	Molecular	2021-04-25	Symptomatic	Yes	23-04-2021	97	58	Y	Y	N	Y	Y	Y	N	heavy headache, cold	N	N	N	N	N	N	N	Back pain	Yes	Rajiv Gandhi	Bangaluru urban	Karnataka	25-04-2021	MCL-21-H-5531	1542854	1455001	29899	99.9866	G	B.1.617.2	99.8979
557	NIV-Bangalore Field Unit	South	29	M	Karnataka	No		Covishield	2	2021-03-16	2021-04-14	29	Nasopharyngeal Oropharyngeal	Molecular	2021-04-29	Symptomatic	No	27-04-2021	44	15	Y	N	Y	Y	Y	N	N	headache, cold	N	N	N	N	N	N	N	No	No					MCL-21-H-5532	1484442	1458902	29552	98.8262	G	B.1.617.2
558	AIIMS Bhopal	Central	32	M	Madhya Pradesh	No	NA	COVISHIELD	1	2021-04-17	nil		NP& OP	Molecular	2021-05-08	Asymptomatic	No	NA	21	NA	N	N	N	N	N	N	N	No	N	N	N	N	N	N	N	No	No					MCL-21-H-5341	Not sequenced
559	AIIMS Bhopal	Central	65	F	Madhya Pradesh	No	NA	COVISHIELD	1	2021-04-01	nil		NP& OP	Molecular	2021-05-07	Symptomatic	Yes	2021-03-05	36	NA	Y	N	Y	Y	Y	N	N	Cold. Body Pain	N	N	N	N	N	N	N	No	No					MCL-21-H-5343	1737158	1726612	29761	99.5251	0	AY.1	99.8701
560	AIIMS Bhopal	Central	44	M	Madhya Pradesh	No	NA	COVISHIELD	1	2021-04-22	nil		NP& OP	Molecular	2021-05-08	Symptomatic	Yes	2021-06-05	16	NA	Y	Y	Y	Y	Y	N	Y	Weakness	N	N	N	N	N	Y	N	No	No					MCL-21-H-5344	1933916	1909954	29834	99.7693	G	B.1.617.2	99.8704
561	AIIMS Bhopal	Central	45	M	Madhya Pradesh	No	NA	COVISHIELD	1	2021-04-19	nil		NP& OP	Molecular	2021-05-08	Symptomatic	No	2021-04-05	19	NA	N	Y	Y	N	N	Y	N	Body, Back pain, Chest Pain	N	N	N	N	N	N	N	Increase in pulse	No					MCL-21-H-5345	Not sequenced
562	AIIMS Bhopal	Central	37	M	Madhya Pradesh	No	NA	COVISHIELD	1	2021-04-16	nil		NP& OP	Molecular	2021-04-29	Symptomatic	No	26.04.2021	13	NA	Y	Y	Y	Y	Y	Y	N	Body Pain, Chest Pain	N	N	N	N	N	N	N	No	No					MCL-21-H-5346	1599030	1539242	29762	99.5285	G	B.1.617.2	99.8804
563	AIIMS Bhopal	Central	54	M	Madhya Pradesh	No	NA	COVISHIELD	1	2021-04-16	nil		NP& OP	Molecular	2021-05-10	Symptomatic	No	22.04.2021	24	NA	Y	N	Y	Y	N	N	N	Cold	N	N	N	N	N	N	N	No	No					MCL-21-H-5347	1936602	1888690	29903	100	G	B.1.617.2	99.8605
564	AIIMS Bhopal	Central	54	M	Madhya Pradesh	No	NA	COVISHIELD	1	2021-04-02	nil		NP& OP	Molecular	2021-05-10	Symptomatic	No	2021-08-05	38	NA	N	N	N	N	N	N	N	Body pain	N	N	N	N	N	N	N	No	No					MCL-21-H-5348	1653752	1393335	29685	99.271	G	B.1.617.2	99.8698
565	AIIMS Bhopal	Central	62	M	Madhya Pradesh	No	NA	COVAXIN	1	2021-04-09	nil		NP& OP	Molecular	2021-05-10	Symptomatic	Yes	2021-08-05	31	NA	Y	N	N	N	Y	N	N	No	N	N	N	N	N	Y	N	Arthritis	No					MCL-21-H-5349	1879548	1753179	29751	99.4917	G	B.1.617.2	99.8838
566	AIIMS Bhopal	Central	35	M	Madhya Pradesh	No	NA	COVISHIELD	1	2021-04-26	nil		NP& OP	Molecular	2021-05-11	Symptomatic	Yes	2021-10-05	15	NA	N	N	Y	Y	Y	N	N	Cold	N	N	N	N	N	N	N	N	Yes	Narmada Hospital	Bhopal	MP	2021-12-05	MCL-21-H-5350	2165518	2131986	29899	99.9866	G	B.1.617.2	99.8843
567	AIIMS Bhopal	Central	24	M	Madhya Pradesh	No	NA	COVISHIELD	1	2021-04-23	nil		NP& OP	Molecular	2021-05-12	Symptomatic	Yes	2021-01-05	19	NA	Y	Y	Y	Y	Y	N	N	No	N	N	N	N	N	N	N	No	No					MCL-21-H-5353	1724994	1681140	29747	99.4783	G	B.1.617.2	99.8838
568	AIIMS Bhopal	Central	57	M	Madhya Pradesh	No	NA	COVISHIELD	1	2021-04-06	nil		NP& OP	Molecular	2021-05-12	Symptomatic	No	25-04-2021	36	NA	Y	N	Y	Y	Y	N	N	Weakness, Body Pain	Y	N	N	N	N	Y	N	N	Yes	Kasturba Hospital	Bhopal	Madhya Pradesh	2021-01-05	MCL-21-H-5354	1733980	1716693	29837	99.7793	G	B.1.617.2	99.8807
569	AIIMS Bhopal	Central	57	M	Madhya Pradesh	No	NA	COVISHIELD	1	2021-04-10	nil		NP& OP	Molecular	2021-05-13	Symptomatic	Yes	26.05.2021	33	NA	N	N	Y	N	N	N	N	No	N	N	N	N	N	N	N	No	No					MCL-21-H-5355	Not sequenced
570	AIIMS Bhopal	Central	63	M	Madhya Pradesh	No	NA	COVISHIELD	1	2021-03-25	nil		NP& OP	Molecular	2021-05-13	Symptomatic	No	2021-08-05	49	NA	Y	N	Y	N	Y	Y	Y	Leg swelling, Body Pain, Weakness	Y	Y	Y	N	N	Y	N	No	Yes	Chirayu Hospital	Bhopal	Madhya Pradesh	15-05-2021	MCL-21-H-5356	855472	728937	29425	98.4015	G	B.1.617.2
571	AIIMS Bhopal	Central	80	M	Madhya Pradesh	No	NA	COVISHIELD	1	2021-04-07	nil		NP& OP	Molecular	2021-05-13	Symptomatic	No	2021-11-05	36	NA	Y	N	Y	N	Y	N	Y	Cold, BP	N	N	N	N	N	Y	N	No	Yes	AIIMS Bhopal	Bhopal	Madhya Pradesh	17-05-2021	MCL-21-H-5357	Not sequenced
572	AIIMS Bhopal	Central	76	F	Madhya Pradesh	No	NA	COVISHIELD	1	2021-04-11	nil		NP& OP	Molecular	2021-05-13	Symptomatic	No	28.04.2021	32	NA	Y	N	Y	Y	Y	Y	Y	Weakness	Y	N	N	N	Y	Y	N	No	No					MCL-21-H-5358	1160178	1077184	29584	98.9332	G	B.1.617.2
573	AIIMS Bhopal	Central	56	F	Madhya Pradesh	No	NA	COVISHIELD	1	2021-04-05	nil		NP& OP	Molecular	2021-04-13	Symptomatic	No	2021-10-04	8	NA	N	N	Y	N	N	N	N	Weakness	N	N	N	N	N	N	N	No	No					MCL-21-H-5359	Not sequenced
574	AIIMS Bhopal	Central	60	M	Madhya Pradesh	No	NA	COVAXIN	1	2021-05-04	nil		NP& OP	Molecular	2021-05-14	Symptomatic	No	16-04-2021	10	NA	Y	N	N	Y	N	N	Y	Pain in hands and legs	N	N	N	N	N	Low BP	N	No	Yes	AIIMS Bhopal	Bhopal	Madhya Pradesh	15-05-2021	MCL-21-H-5360	Not sequenced
575	AIIMS Bhopal	Central	45	M	Madhya Pradesh	No	NA	COVISHIELD	1	2021-04-07	nil		NP& OP	Molecular	2021-05-15	Symptomatic	No	2021-12-05	38	NA	N	N	Y	N	N	N	N	Jaw Pain	N	N	N	N	N	N	N	N	No					MCL-21-H-5361	Not sequenced
576	AIIMS Bhopal	Central	71	M	Madhya Pradesh	No	NA	COVISHIELD	1	2021-04-09	nil		NP& OP	Molecular	2021-05-19	Symptomatic	No	15-05-2021	40	NA	Y	N	Y	Y	Y	N	N	Weakness	N	Y	N	N	N	N	N	No	No					MCL-21-H-5362	1905268	1896860	29897	99.9799	G	B.1.617.2	99.9047
577	AIIMS Bhopal	Central	50	F	Madhya Pradesh	No	NA	COVISHIELD	1	2021-04-04	nil		NP& OP	Molecular	2021-05-19	Symptomatic	No	18.05.2021	45	NA	N	N	N	N	N	N	N	Running Nose	N	N	N	N	Y	N	N	Climatic Allergy and Thyroid	No					MCL-21-H-5363	1726914	1610618	29895	99.9732	G	B.1.617.2	99.8945
578	AIIMS Bhopal	Central	73	M	Madhya Pradesh	No	NA	COVAXIN	1	2021-05-04	nil		NP& OP	Molecular	2021-05-20	Symptomatic	No	28.04.2021	16	NA	Y	Y	Y	N	N	Y	Y	Weakness, Body Pain	N	Y	N	N	N	N	N	No	No					MCL-21-H-5365	1444178	1312728	29416	98.3714	G	B.1.617.2
579	AIIMS Bhopal	Central	56	M	Madhya Pradesh	No	NA	COVISHIELD	1	2021-04-03	2021-05-10	37	NP& OP	Molecular	2021-05-09	Symptomatic	No	2021-07-05	36	NA	Y	Y	Y	N	N	N	N	Weakness	N	N	N	N	N	N	N	N	No					MCL-21-H-5367	Not sequenced
580	AIIMS Bhopal	Central	58	M	Madhya Pradesh	Yes (06-01-2021)		COVISHIELD	2	2021-03-18	2021-04-19	32	NP& OP	Molecular	2021-05-06	Asymptomatic	No	NA	49	17	N	N	N	N	N	N	N	N	N	N	N	N	N	Y	N	Asthma	No					MCL-21-H-5368	Not sequenced
581	AIIMS Bhopal	Central	42	F	Madhya Pradesh	No	NA	COVISHIELD	2	2021-03-06	2021-04-20	45	NP & OP	Molecular	2021-05-06	Symptomatic	No	2021-04-05	61	16	Y	Y	Y	Y	Y	Y	N	Cold	N	N	N	N	N	Low BP	N	No	No					MCL-21-H-5369	2143266	2049620	29896	99.9766	G	B.1.617.2	99.9115
582	AIIMS Bhopal	Central	32	M	Madhya Pradesh	No	NA	COVISHIELD	2	2021-01-29	2021-03-06	36	NP & OP	Molecular	2021-05-08	Symptomatic	Yes	2021-04-05	99	63	N	Y	Y	Y	Y	N	N	Cold, Weakness	N	N	N	N	N	N	N	No	No					MCL-21-H-5370	2044070	2028252	29901	99.9933	G	B.1.617.2	99.9081
583	AIIMS Bhopal	Central	69	M	Madhya Pradesh	No	NA	COVISHIELD	2	2021-03-03	2021-04-14	42	NP & OP	Molecular	2021-05-08	Symptomatic	No	2021-02-05	66	24	Y	Y	Y	N	N	N	N	No	Y	N	N	N	N	N	N	N	No					MCL-21-H-5371	1941020	1743135	29899	99.9866	G	B.1.617.2	99.8877
584	AIIMS Bhopal	Central	68	F	Madhya Pradesh	No	NA	COVISHIELD	2	2021-03-03	2021-04-14	42	NP & OP	Molecular	2021-05-08	Symptomatic	No	2021-06-05	66	24	N	Y	Y	N	N	N	N	No	N	N	N	N	N	Y	N	N	No					MCL-21-H-5372	2290350	2146333	29880	99.9231	G	B.1.617.2	99.8842
585	AIIMS Bhopal	Central	30	M	Madhya Pradesh	No	NA	COVISHIELD	2	2021-03-03	2021-03-31	28	NP & OP	Molecular	2021-05-14	Symptomatic	Yes	2021-10-05	72	44	Y	Y	N	N	N	N	N	No	N	N	N	N	N	N	N	N	No					MCL-21-H-5373	1518808	1503074	29784	99.602	G	B.1.617.2	99.8702
586	AIIMS Bhopal	Central	27	M	Madhya Pradesh	No	NA	COVISHIELD	2	2021-01-26	2021-03-06	39	NP & OP	Molecular	2021-05-20	Symptomatic	Yes	2021-08-05	114	75	N	N	Y	Y	N	N	N	Weakness, Leg Pain	N	N	N	N	N	N	N	TB in 2016	No					MCL-21-H-5377	1394414	1338239	29849	99.8194	G	B.1.617.2	99.8944
587	AIIMS Bhopal	Central	47	F	Madhya Pradesh	No	NA	COVISHIELD	2	2021-03-22	2021-04-26	35	NP & OP	Molecular	2021-05-21	Symptomatic	Yes	20.05.2021	60	25	N	N	Y	Y	Y	N	N	Body ache, Headache, Cold	N	N	N	N	N	N	N	N	No					MCL-21-H-5378	2611782	2559982	29887	99.9465	G	B.1.617.2	99.8911
588	AIIMS Bhopal	Central	73	M	Madhya Pradesh	No	NA	COVISHIELD	2	2021-03-04	2021-04-19	46	NP & OP	Molecular	2021-05-21	Symptomatic	Yes	20.05.2022	78	32	Y	N	Y	N	N	N	N	No	Y	Y	N	N	N	Y	N	No	Yes	National Hospital	Bhopal	Madhya Pradesh	23-05-2021	MCL-21-H-5379	2336620	2303439	29901	99.9933	G	B.1.617.2	99.8945
589	GMERS Himmatnagar	West	37	M	Gujarat	No	N	Covishield	1	2021-03-18	nil		NP	Molecular	2021-05-05	symptomatic	No		48	NA			Y																			MCL-21-H-5380	1853984	1737322	29876	99.9097	G	B.1.617.2	99.8911
590	GMERS Himmatnagar	West	46	M	Gujarat	No	N	Covishield	1	2021-04-03	nil		NP	Molecular	2021-05-09	symptomatic	No		36	NA	Y																					MCL-21-H-5381	1972614	1829545	29759	99.5184	G	B.1.617.2	99.8838
591	GMERS Himmatnagar	West	50	M	Gujarat	No	tfi98	Covishield	1	2021-04-08	nil		NP	Molecular	2021-05-09	symptomatic	No		31	NA	Y		Y																			MCL-21-H-5382	1595384	1508739	29900	99.99	G	B.1.617.2	99.9047
592	GMERS Himmatnagar	West	35	M	Gujarat	No	N	Covishield	2	2021-01-19	2021-02-16	28	NP	Molecular	2021-05-11	Asymptomatic	No		112	84																						MCL-21-H-5383	Not sequenced
593	GMERS Himmatnagar	West	36	M	Gujarat	No	N	Covishield	2	2021-03-01	2021-04-17	47	NP	Molecular	2021-05-11	symptomatic	No		71	24			Y					Bodypain														MCL-21-H-5384	Not sequenced
594	GMERS Himmatnagar	West	23	F	Gujarat	No	N	Covishield	2	2021-01-19	2021-02-16	28	NP	Molecular	2021-04-22	Asymptomatic	No		93	65																						MCL-21-H-5385	1034848	551718	28554	95.4887	G	B.1.617.2
595	GMERS Himmatnagar	West	56	M	Gujarat	No	N	Covishield	2	2021-03-01	2021-04-17	47	NP	Molecular	2021-05-11	symptomatic	No		71	24			Y																			MCL-21-H-5386	1469428	1411773	29900	99.99	G	B.1.617.2	99.8911
596	GMERS Himmatnagar	West	51	F	Gujarat	No	N	Covishield	2	2021-03-01	2021-04-17	47	NP	Molecular	2021-05-11	symptomatic	No		71	24			Y																			MCL-21-H-5387	Not sequenced
597	GMERS Himmatnagar	West	50	F	Gujarat	No	N	Covishield	1	2021-04-07	nil		NP	Molecular	2021-05-11	symptomatic	No		34	NA	Y																					MCL-21-H-5388	Not sequenced
598	GMERS Himmatnagar	West	80	F	Gujarat	No	N	Covishield	2	2021-03-05	2021-04-05	31	NP	Molecular	2021-05-12	symptomatic	No		68	37	Y		Y																			MCL-21-H-5389	843254	653460	29722	99.3947	G	B.1.617.2	99.8802
599	GMERS Himmatnagar	West	57	M	Gujarat	No	N	Covaxin	1	2021-04-30	nil		NP	Molecular	2021-05-12	symptomatic	No		12	NA	Y		Y																			MCL-21-H-5390	1743002	1537883	29654	99.1673	G	B.1.617.2	99.9005
600	GMERS Himmatnagar	West	65	F	Gujarat	No	N	Covishield	1	2021-05-03	nil		NP	Molecular	2021-05-13	symptomatic	No		10	NA								Stomach ache														MCL-21-H-5391	Not sequenced
601	GMERS Himmatnagar	West	55	M	Gujarat	No	N	Covishield	1	2021-02-01	nil		NP	Molecular	2021-05-14	symptomatic	No		102	NA			Y																			MCL-21-H-5392	1219554	1122612	29680	99.2543	GR	B.1.617.2
602	GMERS Himmatnagar	West	50	F	Gujarat	No	N	Covishield	1	2021-02-01	nil		NP	Molecular	2021-05-13	Asymptomatic	No		101	NA																						MCL-21-H-5393	2111474	2096911	29729	99.4181	GR	B.1.617.2	99.8631
603	GMERS Himmatnagar	West	50	M	Gujarat	No	N	Covishield	1	2021-05-01	nil		NP	Molecular	2021-05-15	Asymptomatic	No		14	NA																						MCL-21-H-5394	2353188	2344761	29902	99.9967	G	B.1.617.2	99.8945
604	GMERS Himmatnagar	West	24	F	Gujarat	No	N	Covishield	1	2021-05-01	nil		NP	Molecular	2021-05-15	symptomatic	No		14	NA	Y	Y																				MCL-21-H-5395	2150696	1967749	29900	99.99	G	B.1.617.2	99.8877
605	GMERS Himmatnagar	West	50	F	Gujarat	No	N	Covishield	1	2021-05-01	nil		NP	Molecular	2021-05-15	symptomatic	No		14	NA		Y	Y																			MCL-21-H-5396	1991406	1886736	29900	99.99	G	B.1.617.2	99.8741
606	GMERS Himmatnagar	West	65	M	Gujarat	No	N	Covishield	1	2021-04-15	nil		NP	Molecular	2021-05-16	Asymptomatic	No		31	NA																						MCL-21-H-5397	1966172	1856050	29858	99.8495	G	B.1.617.2	99.8978
607	GMERS Himmatnagar	West	60	M	Gujarat	No	N	Covishield	1	2021-04-22	nil		NP	Molecular	2021-05-16	Asymptomatic	No		24	NA																						MCL-21-H-5398	2063114	1977442	29902	99.9967	G	B.1.617.2	99.8979
608	GMERS Himmatnagar	West	78	M	Gujarat	No	N	Covishield	2	2021-03-01	2021-04-02	32	NP	Molecular	2021-05-18	symptomatic	No		78	46			Y																			MCL-21-H-5399	1967678	1954931	29895	99.9732	G	B.1.617.2	99.8877
609	GMERS Himmatnagar	West	30	M	Gujarat	No	N	Covishield	1	2021-04-09	nil		NP	Molecular	2021-05-18	symptomatic	No		39	NA								Bodypain														MCL-21-H-5400	1370702	1308946	29873	99.8997	G	B.1.617.2	99.8774
610	GMERS Himmatnagar	West	48	F	Gujarat	No	N	Covishield	1	2021-04-16	nil		NP	Molecular	2021-05-18	symptomatic	No		32	NA		Y	Y					Bodypain														MCL-21-H-5401	1950836	1945396	29898	99.9833	G	B.1.617.2	99.8809
611	GMERS Himmatnagar	West	45	M	Gujarat	No	N	Covishield	1	2021-04-26	nil		NP	Molecular	2021-05-20	symptomatic	No		24	NA	Y		Y																			MCL-21-H-5402	2114410	2079486	29892	99.9632	G	B.1.617.2	99.8979
612	GMERS Himmatnagar	West	72	M	Gujarat	No	N	Covishield	2	2021-03-09	2021-04-23	45	NP	Molecular	2021-05-20	symptomatic	No		72	27	Y	Y	Y																			MCL-21-H-5403	1955964	1917673	29871	99.893	G	B.1.617.2	99.8978
613	GMERS Himmatnagar	West	80	M	Gujarat	No	N	Covishield	1	2021-04-07	nil		NP	Molecular	2021-05-20	symptomatic	No		43	NA	Y	Y	Y																			MCL-21-H-5404	1783532	1704154	29894	99.9699	G	B.1.617.2	99.8809
614	GMERS Himmatnagar	West	57	F	Gujarat	No	N	Covishield	1	2021-04-04	nil		NP	Molecular	2021-05-20	symptomatic	No		46	NA	Y		Y																			MCL-21-H-5405	2112986	2090647	29894	99.9699	G	B.1.617.2	99.8809
615	GMERS Himmatnagar	West	80	M	Gujarat	No	N	Covaxin	1	2021-04-27	nil		NP	Molecular	2021-05-21	Asymptomatic	No		24	NA																						MCL-21-H-5406	2335272	2269654	29770	99.5552	G	B.1.617.2
616	GMERS Himmatnagar	West	37	F	Gujarat	No	N	Covishield	2	2021-03-19	2021-05-08	50	NP	Molecular	2021-05-21	symptomatic	No		63	13	Y							Bodypain									Y	Bhagat Ramani Hospital		Gujarat	25.05.2021	MCL-21-H-5407	Not sequenced
617	GMERS Himmatnagar	West	68	M	Gujarat	No	N	Covishield	1	2021-05-01	nil		NP	Molecular	2021-05-21	symptomatic	No		20	NA				Y													Y	Sanjeevani Hospital		Gujarat	26.05.2021	MCL-21-H-5408	1546558	1471258	29893	99.9666	G	B.1.617.2	99.8945
618	GMERS Himmatnagar	West	45	M	Gujarat	No	N	Covishield	1	2021-04-26	nil		NP	Molecular	2021-05-22	symptomatic	No		26	NA					Y			Headache, Bodypaibn														MCL-21-H-5409	2039310	1963654	29892	99.9632	G	B.1.617.2	99.8911
619	JIPMER Puducherry	South	37	F	PONDICHERRY	No	NA	Covishield	2	2021-03-08	2021-04-08	31	Nasopharyngeal Oropharyngeal	RT-PCR	2021-05-08	Symptomatic	No	2021-05-07	61	30	Yes	yes	yes	yes	yes	No	Yes	headech, Body pain	No	No	No	No	No	No	No	No	No	No	No	No	No	MCL-21-H-5587	1068663	1072076	29783	99.5987	G	B.1.617.2	99.8976
620	JIPMER Puducherry	South	26	M	PONDICHERRY	No	NA	Covishield	2	2021-03-20	2021-04-20	31	Nasopharyngeal Oropharyngeal	RT-PCR	2021-05-08	Symptomatic	Yes	2021-05-07	49	18	Yes	yes	yes	yes	yes	No	Yes	Bodyache	No	No	No	No	No	No	No	No	No	No	No	No	No	MCL-21-H-5588	1362240	1373216	29892	99.9632	G	B.1.617.2	99.9115
621	JIPMER Puducherry	South	63	M	VILLUPURAM	No	NA	Covishield	2	2021-03-02	2021-04-08	37	Nasopharyngeal Oropharyngeal	RT-PCR	2021-05-09	Symptomatic	No	2021-05-08	68	31	Yes	Yes	Mild	No	No	No	No	Body ache	No	No	COPD	No	No	Yes	No	No	Yes	JIPMER	Puducherry	Puducherry	2021-05-09	MCL-21-H-5590	1609181	1635582	29891	99.9599	G	B.1.617.2	99.8911
622	JIPMER Puducherry	South	33	F	PONDICHERRY	No	NA	Covishield	2	2021-02-16	2021-04-19	62	Nasopharyngeal Oropharyngeal	RT-PCR	2021-05-09	Symptomatic	yes	2021-05-08	82	20	Yes	yes	yes	yes	yes	No	No	myalgia, fatigue	No	No	No	No	No	No	No	thyroid imbalace	No	No	No	No	No	MCL-21-H-5591	1589915	1616858	29889	99.9532	G	B.1.617.2	99.8945
623	JIPMER Puducherry	South	52	M	PONDICHERRY	No	NA	Covishield	2	2021-02-27	2021-04-09	41	Nasopharyngeal Oropharyngeal	RT-PCR	2021-05-09	Symptomatic	Yes	2021-05-07	71	30	Yes	yes	yes	yes	yes	No	No	Severe Body pain	No	No	No	No	No	No	No	No	No	No	No	No	No	MCL-21-H-5592	1824851	1849952	29897	99.9799	G	B.1.617.2	99.8979
624	JIPMER Puducherry	South	20	M	PONDICHERRY	No	NA	Covishield	2	2021-03-20	2021-04-20	31	Nasopharyngeal Oropharyngeal	RT-PCR	2021-05-09	Symptomatic	No	2021-05-06	50	19	Yes	yes	yes	No	No	No	No	Body ache	No	No	No	No	No	No	No	No	Yes	JIPMER	Puducherry	Puducherry	2021-05-11	MCL-21-H-5593	1767418	1780882	29886	99.9431	G	B.1.617.2	99.8945
625	JIPMER Puducherry	South	33	F	PONDICHERRY	no	NA	Covishield	2	2021-03-05	2021-04-24	50	Nasopharyngeal Oropharyngeal	RT-PCR	2021-05-10	Symptomatic	No	2021-05-09	66	16	No	yes	yes	yes	yes	No	No	Body pain	No	No	No	No	No	No	No	No	No	No	No	No	No	MCL-21-H-5595	2075313	2091658	29889	99.9532	G	B.1.617.2	99.8877
626	JIPMER Puducherry	South	58	F	PONDICHERRY	No	NA	Covishield	2	2021-02-10	2021-03-04	22	Nasopharyngeal Oropharyngeal	RT-PCR	2021-05-10	Symptomatic	Yes	2021-05-10	89	67	Yes	yes	yes	yes	yes	No	No	bodyache	yes					yes			No					MCL-21-H-5597	2048111	2068836	29873	99.8997	G	B.1.617.2	99.8911
627	JIPMER Puducherry	South	32	M	PONDICHERRY	No	NA	Covishield	2	2021-02-19	2021-03-20	29	Nasopharyngeal Oropharyngeal	RT-PCR	2021-05-10	Symptomatic	Yes	2021-05-09	80	51	Yes	Yes	No	Yes	Yes	No	No	body ache	No	No	No	No	No	No	No	No	No	No	No	No	No	MCL-21-H-5598	1119764	1127152	29867	99.8796	G	B.1.617.2	99.8843
628	JIPMER Puducherry	South	32	M	VILLUPURAM	No	NA	Covishield	2	2021-02-13	2021-04-08	54	Nasopharyngeal Oropharyngeal	RT-PCR	2021-05-11	Symptomatic	Yes	2021-05-09	87	33	No	No	yes	No	yes	yes	Yes	Body ache	yes	No	No	No	No	yes	No	No	No	JIPMER	Puducherry	Puducherry	2021-05-14	MCL-21-H-5601	1623926	1673416	29888	99.9498	G	B.1.617.2	99.8911
629	JIPMER Puducherry	South	22	F	PONDICHERRY	No	NA	Covishield	2	2021-02-03	2021-03-13	38	Nasopharyngeal Oropharyngeal	RT-PCR	2021-05-11	Symptomatic	yes	2021-05-10	97	59	No	No	Yes	No	No	No	No	headech, Body pain	No	No	No	No	No	No	No	No	No	No	No	No	No	MCL-21-H-5602	1498731	1553702	29893	99.9666	G	B.1.617.2	99.9013
630	JIPMER Puducherry	South	26	M	PONDICHERRY	No	NA	Covishield	2	2021-02-08	2021-04-06	57	Nasopharyngeal Oropharyngeal	RT-PCR	2021-05-11	Symptomatic	Yes	2021-05-10	92	35	No	No	yes	No	No	No	No	Body ache	no	No	No	No	No	No	No	No	No	JIPMER	Puducherry	Puducherry	2021-05-11	MCL-21-H-5603	1113416	1122300	29885	99.9398	G	B.1.617.2	99.9115
631	JIPMER Puducherry	South	63	M	PONDICHERRY	No	NA	Covishield	2	2021-03-16	2021-04-22	37	Nasopharyngeal Oropharyngeal	RT-PCR	2021-05-11	Symptomatic	Yes	2021-05-10	56	19	Yes	No	yes	No	No	No	No	No	yes	No	No	No	No	No	No	No	No	No	No	No	No	MCL-21-H-5604	1259802	1274594	29885	99.9398	G	B.1.617.2	99.8945
632	JIPMER Puducherry	South	55	F	PONDICHERRY	no	NA	Covishield	2	2021-03-28	2021-04-26	29	Nasopharyngeal Oropharyngeal	RT-PCR	2021-05-11	Symptomatic	Yes	2021-05-10	44	15	yes	yes	yes	No	No	No	No	No	No	No	No	No	No	No	No	No	No	No	No	No	No	MCL-21-H-5606	979452	1026684	29845	99.806	G	B.1.617.2	99.891
633	JIPMER Puducherry	South	33	M	PONDICHERRY	no	NA	Covishield	2	2021-01-16	2021-03-09	52	Nasopharyngeal Oropharyngeal	RT-PCR	2021-05-11	Symptomatic	Yes	2021-05-11	115	63	No	yes	yes	Yes	Yes	yes	no	myalgia	No	No	No	No	No	Yes	No	No	No	No	No	No	No	MCL-21-H-5607	956671	978152	29885	99.9398	G	B.1.617.2	99.8979
634	JIPMER Puducherry	South	19	M	PONDICHERRY	NO	NA	Covishield	2	2021-02-23	2021-03-28	33	Nasopharyngeal Oropharyngeal	RT-PCR	2021-05-12	Symptomatic	No	2021-05-11	78	45	No	No	yes	yes	y	No	No	joint pain	No	No	No	No	No	No	No	No	No	No	No	No	No	MCL-21-H-5608	1329132	1377724	29891	99.9599	G	B.1.617.2	99.8809
635	JIPMER Puducherry	South	52	M	PONDICHERRY	no	NA	Covishield	2	2021-02-19	2021-03-19	28	Nasopharyngeal Oropharyngeal	RT-PCR	2021-05-13	Symptomatic	No	2021-05-12	83	55	No	yes	No	Yes	yes	No	No	Body ache	No	No	No	No	No	No	No	No	No	No	No	No	No	MCL-21-H-5609	1412018	1430342	29897	99.9799	G	B.1.617.2	99.8946
636	JIPMER Puducherry	South	24	F	PONDICHERRY	no	NA	Covishield	2	2021-02-16	2021-04-14	57	Nasopharyngeal Oropharyngeal	RT-PCR	2021-05-13	Symptomatic	Yes	2021-05-10	86	29	No	No	yes	yes	y	No	No	myalgia	No	No	No	No	No	No	No	No	yes	JIPMER	Puducherry	Puducherry	2021-05-13	MCL-21-H-5610	943028	956102	29887	99.9465	G	B.1.617.2	99.8911
637	JIPMER Puducherry	South	53	F	PONDICHERRY	No	NA	Covishield	2	2021-02-25	2021-04-24	58	Nasopharyngeal Oropharyngeal	RT-PCR	2021-05-14	Asymptomatic	No	2021-05-13	78	20	Yes	yes	yes	yes	No	yes	No	No	No	No	No	No	No	No	No	No	No	No	No	No	No	MCL-21-H-5611	1140070	1172486	29887	99.9465	G	B.1.617.2	99.8775
638	JIPMER Puducherry	South	25	F	PONDICHERRY	No	NA	Covishield	2	2021-02-15	2021-04-17	61	Nasopharyngeal Oropharyngeal	RT-PCR	2021-05-14	Asymptomatic	No	2021-05-14	88	27	No	No	yes	yes	y	No	No	No	No	No	No	No	No	No	No	No	No	No	No	No	No	MCL-21-H-5612	1368530	1375242	29895	99.9732	G	B.1.617.2	99.9013
639	JIPMER Puducherry	South	34	F	PONDICHERRY	NO	NA	Covishield	2	2021-03-21	2021-04-14	24	Nasopharyngeal Oropharyngeal	RT-PCR	2021-05-14	Asymptomatic	No	2021-05-13	54	30	No	yes	No	No	No	No	No	No	No	No	No	No	No	No	No	No	No	No	No	No	No	MCL-21-H-5613	1118812	1145518	29891	99.9599	G	B.1.617.2	99.8877
640	JIPMER Puducherry	South	40	F	PONDICHERRY	No	NA	Covishield	2	2021-03-10	2021-04-28	49	Nasopharyngeal Oropharyngeal	RT-PCR	2021-05-14	Symptomatic	No	2021-05-13	65	16	Yes	No	yes	yes	y	no	No	myalgia	No	No	No	No	No	No	No	No	No	No	No	No	No	MCL-21-H-5614	1263230	1290246	29886	99.9431	G	B.1.617.2	99.8571
641	JIPMER Puducherry	South	24	F	PONDICHERRY	No	NA	Covishield	2	2021-03-12	2021-04-23	42	Nasopharyngeal Oropharyngeal	RT-PCR	2021-05-14	Asymptomatic	No	2021-05-14	63	21	No	No	No	No	y	no	No	headache	No	No	No	No	No	No	No	No	No	No	No	No	No	MCL-21-H-5615	1088480	1153122	29822	99.7291	G	B.1.617.2	99.8875
642	JIPMER Puducherry	South	24	F	PONDICHERRY	No	NA	Covishield	2	2021-02-12	2021-04-16	63	Nasopharyngeal Oropharyngeal	RT-PCR	2021-05-16	Symptomatic	No	2021-05-15	93	30	Yes	yes	No	yes	y	no	No	No	No	No	No	No	No	No	No	No	No	No	No	No	No	MCL-21-H-5616	1307857	1321778	29893	99.9666	G	B.1.617.2	99.9013
643	JIPMER Puducherry	South	64	F	PONDICHERRY	No	NA	Covishield	2	2021-03-12	2021-04-22	41	Nasopharyngeal Oropharyngeal	RT-PCR	2021-05-17	Symptomatic	No	2021-05-15	66	25	Yes	yes	yes	yes	No	yes	No	myalgia	yes	No	No	No	No	yes	No	No	Yes	JIPMER	Puducherry	Puducherry	2021-05-18	MCL-21-H-5617	1449990	1467848	29886	99.9431	G	B.1.617.2	99.8775
644	JIPMER Puducherry	South	52	M	PONDICHERRY	No	NA	Covishield	2	2021-03-03	2021-04-12	40	Nasopharyngeal Oropharyngeal	RT-PCR	2021-04-17	Symptomatic	No	2021-05-17	45	5	Yes	yes	yes	No	y	no	No	myalgia	no	No	No	No	No	yes	No	No	Yes	JIPMER	Puducherry	Puducherry	2021-05-17	MCL-21-H-5618	1150167	1198424	29885	99.9398	G	B.1.617.2	99.9047
645	MMCRI, Mysore	South	85	M	Karnataka	NO		Covishield	2	2021-04-13	2021-05-18	35	NP & OP	RT-PCR	2021-05-13	Symptomatic	No		30	#NUM!	NO	NO	YES	NO	NO	NO	NO	COLD, CHILLS	YES	NO	NO	NO	NO	NO	NO	NO	YES	GOPAL GOWDA	MYSORE	Karnataka	2021-05-14	MCL-21-H-4416	Not sequenced
646	MMCRI, Mysore	South	70	F	Karnataka	NO		Covishield	2	2021-04-22	2021-05-21	29	NP & OP	RT-PCR	2021-05-13	Symptomatic	No		21	#NUM!	NO	NO	NO	NO	NO	NO	NO	COLD	NO	NO	NO	NO	NO	NO	NO	NO	NO	N	N	N	N	MCL-21-H-4430	1966046	1768465	29830	99.7559	G	B.1.617.2	99.8841
647	AIIMS Delhi	North	52	M	Delhi	NO	N/A	Covaxin	2	2021-02-26	2021-03-31	33	NP swab	RT PCR	2021-04-19	Symptomatic	YES	2021-04-16	49	18		Y	Y	Y												Nasal discharge	No	N/A	N/A	N/A	N/A	MCL-21-H-6015	762728	663995	29873	99.8997	GR	B.1.1.7	99.8661
648	AIIMS Delhi	North	27	F	Delhi	NO	N/A	Covaxin	2	2020-12-25	2021-01-25	31	NP swab	RT PCR	2021-04-19	Symptomatic	YES	2021-04-18	141	113	Y	Y	Y														No	N/A	N/A	N/A	N/A	MCL-21-H-6016	812374	661071	29895	99.9732	G	B.1.617.2	99.9142
649	AIIMS Delhi	North	35	M	Delhi	NO	N/A	Covaxin	2	2021-01-17	2021-02-21	35	NP swab	RT PCR	2021-04-23	Symptomatic	NO	2021-04-22	126	98	Y	Y	Y														No	N/A	N/A	N/A	N/A	MCL-21-H-6017	835122	811416	29825	99.7392	G	B.1.617.2	99.9002
650	AIIMS Delhi	North	35	F	Haryana	NO	N/A	Covaxin	2	2021-01-28	2021-02-28	31	NP swab	RT PCR	2021-04-24	Symptomatic	YES	2021-04-23	62	34		Y	Y	Y												Vertigo	No	N/A	N/A	N/A	N/A	MCL-21-H-6018	532924	519773	29893	99.9666	G	B.1.617.2	99.8936
651	AIIMS Delhi	North	32	M	Delhi	NO	N/A	Covaxin	2	2021-01-22	2021-02-19	28	NP swab	RT PCR	2021-04-27	Asymptomatic	NO	N/A	125	97																	No	N/A	N/A	N/A	N/A	MCL-21-H-6019	969742	951839	29894	99.9699	G	B.1.617.2	99.9073
652	AIIMS Delhi	North	31	F	Delhi	NO	N/A	Covaxin	2	2021-01-18	2021-02-15	28	NP swab	RT PCR	2021-04-28	Symptomatic	NO	2021-04-25	130	102	Y	Y				Y											No	N/A	N/A	N/A	N/A	MCL-21-H-6020	840576	746781	29868	99.883	G	B.1.617.2	99.9005
653	AIIMS Delhi	North	45	M	Delhi	NO	N/A	Covaxin	2	2021-02-09	2021-03-10	29	NP swab	RT PCR	2021-04-29	Symptomatic	NO	2021-04-16	80	52	Y	Y															No	N/A	N/A	N/A	N/A	MCL-21-H-6021	536624	396115	29722	99.3947	G	B.1.617.1	99.9035
654	AIIMS Delhi	North	33	M	Delhi	NO	N/A	Covaxin	2	2021-02-23	2021-04-05	41	NP swab	RT PCR	2021-04-29	Symptomatic	YES	2021-04-27	66	38			Y	Y	Y												No	N/A	N/A	N/A	N/A	MCL-21-H-6022	909928	898195	29714	99.368	G	B.1.617.2	99.8999
655	AIIMS Delhi	North	46	M	Uttar Pradesh	NO	N/A	Covaxin	2	2021-02-06	2021-03-10	32	NP swab	RT PCR	2021-04-29	Asymptomatic	YES	N/A	67	39																	No	N/A	N/A	N/A	N/A	#N/A	Not sequenced	#N/A	#N/A	#N/A	-
656	AIIMS Delhi	North	35	M	Delhi	NO	N/A	Covaxin	2	2021-03-03	2021-04-02	30	NP swab	RT PCR	2021-04-29	Symptomatic	NO	2021-04-28	56	28	Y	Y	Y														No	N/A	N/A	N/A	N/A	MCL-21-H-6024	994746	973153	29899	99.9866	G	B.1.617.2	99.8902
657	AIIMS Delhi	North	41	M	Delhi	NO	N/A	Covaxin	2	2021-02-23	2021-03-23	28	NP swab	RT PCR	2021-04-29	Symptomatic	NO	2021-04-21	66	38		Y												Yes			No	N/A	N/A	N/A	N/A	MCL-21-H-6025	1005712	976683	29896	99.9766	G	B.1.617.2	99.9211
658	AIIMS Delhi	North	28	F	Delhi	NO	N/A	Covaxin	2	2021-02-07	2021-03-08	29	NP swab	RT PCR	2021-04-30	Symptomatic	NO	2021-04-28	83	55	Y	Y	Y													Myalgia	No	N/A	N/A	N/A	N/A	MCL-21-H-6026	743026	637246	29848	99.8161	G	B.1.617.2	99.8867
659	AIIMS Delhi	North	41	M	Delhi	NO	N/A	Covaxin	2	2021-02-22	2021-03-23	29	NP swab	RT PCR	2021-04-30	Symptomatic	NO	2021-04-29	68	40		Y	Y														No	N/A	N/A	N/A	N/A	MCL-21-H-6027	630042	498533	29825	99.7392	G	B.1.617.2	99.8865
660	AIIMS Delhi	North	35	M	Delhi	NO	N/A	Covaxin	2	2021-03-01	2021-03-29	28	NP swab	RT PCR	2021-05-01	Symptomatic	NO	2021-05-01	62	34		Y	Y													Myalgia, Nausea	No	N/A	N/A	N/A	N/A	MCL-21-H-6028	971486	886699	29888	99.9498	G	B.1.617.2	99.8867
661	AIIMS Delhi	North	25	F	Delhi	NO	N/A	Covaxin	2	2021-01-25	2021-02-22	28	NP swab	RT PCR	2021-05-15	Symptomatic	YES	2021-05-14	140	112	Y	Y	Y													Myalgia	No	N/A	N/A	N/A	N/A	MCL-21-H-6029	890908	793812	29894	99.9699	G	B.1.617.2	99.8868
662	AIIMS Delhi	North	45	F	Delhi	NO	N/A	Covaxin	2	2021-03-11	2021-04-24	44	NP swab	RT PCR	2021-05-15	Symptomatic	YES	2021-05-14	64	36	Y		Y													Myalgia, Chest pain	No	N/A	N/A	N/A	N/A	MCL-21-H-6030	727194	643649	29801	99.6589	G	B.1.617.2	99.8967
663	AIIMS Delhi	North	24	F	Delhi	NO	N/A	Covaxin	2	2021-02-19	2021-04-09	49	NP swab	RT PCR	2021-05-15	Symptomatic	YES	2021-05-13	116	88	Y		Y													Headache	No	N/A	N/A	N/A	N/A	MCL-21-H-6031	996174	830181	29883	99.9331	G	B.1.617.2	99.9039
664	AIIMS Delhi	North	54	M	Delhi	NO	N/A	Covaxin	2	2021-03-21	2021-04-19	29	NP swab	RT PCR	2021-05-15	Asymptomatic	NO	N/A	84	56																	No	N/A	N/A	N/A	N/A	MCL-21-H-6032	754154	428549	29331	98.0871		B.1.617.2
665	AIIMS Delhi	North	33	M	Delhi	NO	N/A	Covaxin	2	2021-03-22	2021-04-22	31	NP swab	RT PCR	2021-05-20	Symptomatic	NO	2021-05-11	117	89	Y		Y														No	N/A	N/A	N/A	N/A	MCL-21-H-6033	954206	788535	29758	99.5151	G	B.1.617.2	99.8863
666	AIIMS Delhi	North	32	F	Delhi	NO	N/A	Covaxin	2	2021-03-06	2021-04-18	43	NP swab	RT PCR	2021-06-03	Symptomatic	NO	2021-05-30	56	28																Myalgia, Nasal discharge	No	N/A	N/A	N/A	N/A	MCL-21-H-6034	990736	850526	29893	99.9666	G	B.1.617.2	99.9073
667	SNMC jodhpur	West	51	M	Rajasthan	NO	N/A	Covishield	2	2021-02-24	2021-05-03	68	TS	RT PCR	2021-05-28	Symtomatic	No	N/A	93	25	Y	Y				Y																MCL-21-H-5410	1902524	1886322	29777	99.5786	G	B.1.617.2	99.8838
668	SNMC jodhpur	West	75	M	Rajasthan	NO	N/A	Covishield	2	2021-03-02	2021-04-03	32	TS	RT PCR	2021-05-28	Symptomatic	No	N/A	87	55	Y		Y				Y										Yes	MGH Jodhpur				MCL-21-H-5414	1535214	1311366	29397	98.3079	G	B.1.617.2
669	SNMC jodhpur	West	43	M	Rajasthan	NO	N/A	Covishield	2	2021-02-06	2021-03-06	28	TS	RT PCR	2021-05-29	Symptomatic	No	N/A	112	84	Y	Y	Y	Y			Y															MCL-21-H-5415	2268038	2017058	29889	99.9532	G	B.1.617.2	99.8979
670	SNMC jodhpur	West	32	M	Rajasthan	NO	N/A	Covishield	2	2021-02-09	2021-03-11	30	TS	RT PCR	2021-05-29	Symptomatic	No	N/A	109	79	Y	Y	Y																			MCL-21-H-5416	1842630	238370	27924	93.3819	G	B.1.617.2
671	SNMC jodhpur	West	39	M	Rajasthan	NO	N/A	Covishield	2	2021-02-20	2021-03-28	36	TS	RT PCR	2021-05-29	Asymptomatic	No	N/A	98	62																						MCL-21-H-5417	1955502	287367	28475	95.2246	G	B.1.617.2
672	SNMC jodhpur	West	30	M	Rajasthan	NO	N/A	Covishield	2	2021-01-27	2021-02-20	24	TS	RT PCR	2021-05-31	Asymptomatic	No	N/A	124	100																						MCL-21-H-5418	1493968	1278252	29388	98.2778	G	B.1.617.2
673	SNMC jodhpur	West	50	M	Rajasthan	NO	N/A	Covishield	2	2021-03-01	2021-04-07	37	TS	RT PCR	2021-05-31	Symptomatic	No	N/A	91	54	Y	Y	Y				Y										Yes	MDM Jodhpur				MCL-21-H-5419	1697868	1569025	29634	99.1004	G	B.1.617.2	99.8662
674	SNMC jodhpur	West	57	M	Rajasthan	NO	N/A	Covishield	2	2021-02-18	2021-03-18	28	TS	RT PCR	2021-05-31	Asymptomatic	No	N/A	102	74																						MCL-21-H-5420	2114436	1982421	29901	99.9933	G	B.1.617.2	99.8911
675	SNMC jodhpur	West	54	M	Rajasthan	NO	N/A	Covishield	2	2021-03-01	2021-04-04	34	TS	RT PCR	2021-05-31	Symptomatic	No	N/A	91	57		Y	Y		Y																	MCL-21-H-5421	1896806	1685568	29414	98.3647	G	B.1.617.2
676	SNMC jodhpur	West	45	F	Rajasthan	NO	N/A	Covishield	2	2021-04-04	2021-05-06	32	TS	RT PCR	2021-06-01	Symptomatic	No	N/A	58	26	Y	Y																				MCL-21-H-5424	1304148	1086961	29353	98.1607	G	B.1.617.2
677	SKIMS Srinagar	North	29	M	Jammu & Srinagar	No	NA	Covisheild	2	2021-02-13	2021-03-13	28	NP & OP	Molecular	2021-05-05	Asymptomatic	Yes	NA	81	53	N	N	N	N	N	N	N	N	N	N	N	N	N	N	N	N	N	N	N	N	N	MCL-21-H-4952	Not sequenced
